# Supplementary material for: Gaps and drivers of global marine animal biodiversity from the surface to abyss
Source: Nat Commun. 2026 May 27;17:4553. doi: 10.1038/s41467-026-73613-z (PMC13216614; doi:10.1038/s41467-026-73613-z)
Supplement: Supplementary file 4 — Supplementary Data 1 [file 41467_2026_73613_MOESM4_ESM.xlsx]

## Sheet: Merged Data
id	citation
48cb8624-a221-47ed-9a6d-b99b0bb394e0	Ropert-Coudert Y, Van de Putte A P, Bornemann H, Charrassin J, Costa D P, Danis B, Hückstädt L A, Jonsen I D, Lea M, Reisinger R R, Thompson D, Torres L G, Trathan P N, Wotherspoon S, Ainley D G, Alderman R, Andrews-Goff V, Arthur B, Ballard G, Bengtson J, Bester M N, Boehme L, Bost C, Boveng P, Cleeland J, Constantine R, Crawford R J M, Dalla Rosa L, de Bruyn P N, Delord K, Descamps S, Double M,…
89e3bd22-3872-43f9-866d-20be987b5519	Happywhale. 2022. Happywhale - Humpback Whale in Southern Ocean. Data downloaded from OBIS-SEAMAP (http://seamap.env.duke.edu/dataset/1767) on yyyy-mm-dd originated from Happywhale.com.
90b41b79-a5a2-4d6f-80d5-fbf2fa3a682b	Campbell, H. 2015. BIOMASS 1980-1985. Data downloaded from OBIS-SEAMAP (http://seamap.env.duke.edu/dataset/75) on yyyy-mm-dd.
ac6af23f-460b-469e-a29f-7bbd0bb48bf1	A. Atkinson, V. Siegel , E. Pakhomov, P. Rothery (2004): Long-term decline in krill stock and increase in salps within the Southern Ocean. Nature 432: 100-103
53e55f20-ff3a-486e-9636-6ec9f0bb306d	Australian Antarctic Data Centre (2018). Pelagic Fish Observations 1968-1999.
e6757350-32dd-48f1-a3fe-cd14260dbba9	Piepenburg D, Gutt J, Voß J (2014) Asteroids, ophiuroids and holothurians from the South-Eastern Weddell Sea (Southern Ocean). AntaBIF dataset
40e338b5-44dd-46dc-a43a-3e28d1d225e7	Australian Antarctic Data Centre. Nest census, Windmill Islands 2002/03.
089ef71a-b32c-4e35-8c74-79cde58dbfff	Burns, Jennifer M., Daniel P. Costa. The movements of 35 seals were monitored via satellite, Antarctic, 2001 and 2002, GLOBEC
832a055e-49ee-40bd-b138-c29cc07606d7	Woehler E (2022): Seabirds of the Southern and South Indian Ocean. v1.3. Australian Antarctic Data Centre. Dataset/Occurrence. https://data.aad.gov.au/metadata/records/ASAC_2208_seabirds
54bf169c-13f6-44cd-8551-06b999c994a1	Australian Antarctic Data Centre (2018). Whale catches in the Southern Ocean.
f4775120-afcc-4350-9e03-649c978f6070	GRIFFITHS, H.J., LINSE, K. &amp; CRAME, J.A. 2003. SOMBASE – Southern Ocean Mollusc Database: A tool for biogeographic analysis in diversity and ecology. Organisms Diversity and Evolution. 3, 207–213.
b4be83a5-101d-4a82-80dd-b8a39c8026f2	Che-Castaldo C, Humphries G, Lynch H, Van de Putte A (2023). Antarctic Penguin Biogeography Project: Database of abundance and distribution for the Adélie, chinstrap, gentoo, emperor, macaroni, and king penguin south of 60 S. Version 2.3. SCAR - AntOBIS. Samplingevent dataset. https://doi.org/10.48361/zftxkr
2db91196-579a-4f1f-8f1f-4c24a4b6b2c2	See metadata record http://www1.data.antarctica.gov.au/aadc/metadata/metadata_redirect.cfm?md=AMD/AU/AADC-00048
cdcddae2-a8e0-4c86-9e8d-f85134876937	NA
d69a1913-4536-4e23-ae6b-911c6359cc61	See metadata record http://data.aad.gov.au/aadc/metadata/metadata_redirect.cfm?md=AMD/AU/AADC-00099
ca816ed5-be34-46d6-8e78-9bebcab8451a	Zooplankton abundance and population structures were assessed during April-September of 2001-2, Southern Ocean, GLOBEC
6e6e2c56-c255-44b2-a7e6-00ebcb786037	NA
517ac935-af0f-4358-88fb-7093015182af	Keable S (2023): Australian Museum Marine Invertebrate Collection. v1.10. CSIRO National Collections and Marine Infrastructure (NCMI) Information and Data Centre (IDC). Dataset/Occurrence. https://www.marine.csiro.au/ipt/resource?r=am_marine_inverts&amp;v=1.10
8a1109fe-bf82-42b2-b296-a46c8059b82b	Morrissy, J. and Watts, D. (2003) Argos PTT Tracking Database, Australian Antarctic Data Centre - SnoWhite Metadata (http://www.aad.gov.au/default.asp?casid=3802)
48f919e0-150b-4c2b-ae4a-745d39dc4f1d	See Metadata record for details http://data.aad.gov.au/aadc/metadata/metadata_redirect.cfm?md=AMD/AU/BROKE-West_RMT_Fish
6c813a6c-86f7-4d45-beb5-33eebd8de938	NIWA (2016). Vulnerable marine ecosystems in the South Pacific Ocean region. National Institute of Water and Atmospheric Research (NIWA), Wellington, New Zealand, 202873 records, Online http://nzobisipt.niwa.co.nz/resource.do?r=vme_inverts released on February 3, 2016.
fc1a0412-ed81-420b-a9f3-dd2121faec62	De Broyer C., Lowry J.K., Jazdzewski K. &amp; Robert H., 2007. Catalogue of the Gammaridean and Corophiidean Amphipoda (Crustacea) of the Southern Ocean with distribution and ecological data. In: De Broyer, C. (ed.) Census of Antarctic Marine Life. Synopsis of the Amphipoda of the Southern Ocean. /Bulletin de l’Institut Royal des Sciences Naturelles de Belgique, Biologie / 77(Suppl.1, part 1): 1-…
99cb5f25-9aaa-4c8c-a0f3-43375f183ca2	NA
f8d5bd7b-6e04-408d-acee-81053c45d2be	Noli N, Cecchetto M, Guzzi A, Grillo M, Cometti V, Schiaparelli S, Gan Y (2023). Isopoda of the Southern Ocean: New Records from the Ross Sea Area by the National Antarctic Museum (MNA) Genoa Section. Version 1.2. Italian National Antarctic Museum (MNA, Section of Genoa). Occurrence dataset. https://ipt.biodiversity.aq/resource?r=mna_isopoda&amp;v=1.2
f5a4799e-dc24-4807-89d9-01da47d52e3b	Hourigan T (2020). NOAA Deep Sea Corals Research and Technology Program. Version 1.6. United States Geological Survey. Occurrence dataset
c6b9cd54-3c38-4054-b5e6-d331414d5899	Moreau C, Le Bourg B, Balazy P, Danis B, Eléaume M, Jossart Q, Kuklinski P, Lepoint G, Saucède T, Van de Putte A, Gan Y, Michel L (2021): Stable isotope ratios of C, N and S in Southern Ocean sea stars (1985-2017). v1.5. SCAR - AntOBIS. Dataset/Occurrence. https://ipt.biodiversity.aq/resource?r=antarctic_subantarctic_asteroidea_isotopes&amp;v=1.5
e6c171ef-b472-4d94-b5ff-59dd10c63a4d	See metadata record http://www1.data.antarctica.gov.au/aadc/metadata/metadata_redirect.cfm?md=AMD/AU/AADC-00048
d166642a-5670-46e5-a4de-88554adc5073	NA
f7677584-eb01-44ca-96f9-a334381034fa	Alabama Museum of Natural History Invertebrate Zoology Collection https://arctos.database.museum/collection/ALMNH:Inv
89e23fc8-3f61-4480-9de3-358fe6eefe0b	National Museum of Natural History, Smithsonian Institution NMNH Invertebrate Zoology Collection Database. National Museum of Natural History, Smithsonian Institution, 10th and Constitution Ave. N.W., Washington, DC 20560-0193, 2001, Version 3.2.04 (0802221).
d8b738c8-6eda-4735-8136-53630eedab6a	Woods B, Trebilco R, Walters A, Hindell M, Duhamel G, Flores H, Moteki M, Pruvost P, Reiss C, Saunders R, Sutton C, Gan Y, Van de Putte A (2023). Myctobase, a circumpolar database of mesopelagic fishes for new insights into deep pelagic prey fields - data. Version 1.1. SCAR - AntOBIS. Samplingevent dataset. https://ipt.biodiversity.aq/resource?r=myctobase&amp;v=1.1
6c80820b-61d2-4c69-9f3b-9564c014e1f9	Australian Antarctic Data Centre. RMT Trawl catch from the 1990/91 V6 AAMBER2 voyage.
364e5a12-8028-4329-be50-fc548c2d6ce4	Southwestern Pacific OBIS (2014). Biological observations from the Discovery Investigations 1925-1935. Southwestern Pacific OBIS, National Institute of Water and Atmospheric Research (NIWA), Wellington, New Zealand, 33337 records, Online http://nzobisipt.niwa.co.nz/resource.do?r=discovery_reports released on January 23, 2015.
1ef5da48-0a21-4c3c-b795-e46116551761	Atkinson, A., Hill, S. L., Pakhomov, E. A., Siegel, V., Anadon, R., Chiba, S., Daly, K. L., Downie, R., Fielding, S., Fretwell, P., Gerrish, L., Hosie, G. W., Jessopp, M. J., Kawaguchi, S., Krafft, B. A., Loeb, V., Nishikawa, J., Peat, H. J., Reiss, C. S., Ross, R. M., Quetin, L. B., Schmidt, K., Steinberg, D. K., Subramaniam, R. C., Tarling, G. A., and Ward, P.: KRILLBASE: a circumpolar database…
95518627-a380-4691-86d8-3a3b5a11196c	Ministry for Primary Industries (2014). New Zealand research tagging database. Southwestern Pacific OBIS, National Institute of Water and Atmospheric Research (NIWA), Wellington, New Zealand, 411926 records, Online http://nzobisipt.niwa.co.nz/resource.do?r=mpi_tag released on November 5, 2014.
2891a788-9f30-4413-8f73-9e7686890e9d	NA
bea2b8fe-bda9-4ccb-aa39-17eb8a511ad0	Macleod, K. 2012. SMRU Elephant Seal Pup Tracking 1995-1996. Data downloaded from OBIS-SEAMAP (http://seamap.env.duke.edu/dataset/70) on yyyy-mm-dd.
ccabcf81-9789-4cf1-ada4-684f038804a0	NA
292f775d-c300-4e21-8af2-b3b16a0a0ddc	NA
2c6db58f-ae91-4a17-9f0f-7db28506b94f	NIWA (2018): NIWA Invertebrate Collection. v1.1. The National Institute of Water and Atmospheric Research (NIWA). Dataset/Occurrence. https://nzobisipt.niwa.co.nz/resource?r=obisspecify&amp;v=1.1
4b27306c-2148-44eb-aafe-4f15bb031340	Australian Antarctic Data Centre. Snow Petrel nest census, Mawson region 2004/05.
7d194a88-0483-4c3a-a411-2ada6baba4b2	Hosie, G. and Stoddart, M. (2012, updated 2017) Australia's Census of Antarctic Marine Life project - IYGPT Data collected on the CEAMARC cruise.
a3651bc8-54e3-4991-af36-c09b3830cac3	A. Atkinson, V. Siegel , E. Pakhomov, P. Rothery (2004): Long-term decline in krill stock and increase in salps within the Southern Ocean. Nature 432: 100-103
cb16377b-56a8-4d95-802d-4eec02466773	Siegel, V. Krill occurence data from GAMLR (German Antarctic Marine Living Resources) Expedition
9b1a023a-219c-4280-9802-1c7896803570	NA
e13f0a51-f810-45d6-9503-64ecd7bedd70	NIWA (2014). 2004 Ross Sea Biodiversity Survey (BIOROSS) data. Southwestern Pacific OBIS, National Institute of Water and Atmospheric Research, Wellington, New Zealand, 4093 records, Online http://nzobisipt.niwa.co.nz/resource.do?r=mbis_caml released on June 18, 2014.
9d629feb-ba03-4a83-908c-794d94d30531	Accession ID OGL-#####. The Ocean Genome Legacy Center. Northeastern University. Published on the web at ogl.northeastern.edu/catalog.
72ab964a-9ca1-4515-b19a-7239b6c86f48	NA
ab46e252-9b77-4b08-b27f-c737dfde4236	Swadling, K. (2017, updated 2018) Zooplankton abundance in the Kerguelen Axis region
9d2430ad-0a75-4ab7-ab6e-08e79ae015e1	Roberts K (2022): Museums Victoria Ornithology Collection - Marine records. v1.8. CSIRO National Collections and Marine Infrastructure (NCMI) Information and Data Centre (IDC). Dataset/Occurrence. https://www.marine.csiro.au/ipt/resource?r=nmv_marine_ornithology&amp;v=1.8
db5ad6c9-3f39-44d7-a4d0-6e059b064d58	Woodman S M, Borras-Chavez R, Goebel M E, Torres D, Aguayo A, Krause D J (2024). CS-PHOC: Weekly census counts of Southern Ocean phocids at Cape Shirreff, Livingston Island (1997-2023). Version 1.3. SCAR - AntOBIS. Samplingevent dataset. https://ipt-obis.gbif.us/resource?r=usamlr_cs-phoc&amp;v=1.3
0c5964bd-a454-4e99-b316-5d1a624ad73d	Thornhill,D.J., Mahon,A.R., Norenburg,J.L. and Halanych,K.M. Molecular Ecology (2008) 17, 5104-5218
4b1671ae-b01e-4754-adf7-e525dc6144a6	Schüller, M. 2010. SO-Polylist - a summary of Southern Ocean polychaete records.
f7d8aa43-cdfe-4be2-82a6-88ee33c5c60c	British Oceanographic Data Centre, UK. Biogeographic data from BODC. in : EurOBIS. http://www.marbef.org/data/eurobissearch.php?dataprovider=47, accessed on [date].
0c59dc30-4b06-4572-addc-155042f81fd0	NA
7e92433a-d086-4527-ab2b-3af86bcbd083	See metadata record http://www1.data.antarctica.gov.au/aadc/metadata/metadata_redirect.cfm?md=AMD/AU/APIS
64bf2c2d-0e8c-484d-90ce-81b3a79c1f3b	Happywhale. 2023. Happywhale - Weddell seal in Southern Ocean. Data downloaded from OBIS-SEAMAP (http://seamap.env.duke.edu/dataset/1779) on yyyy-mm-dd originated from Happywhale.com.
b58d5ca0-1af8-48b3-993d-6c89742bb0d2	NA
bbf8d1a8-705e-43f7-bdcb-cced8bf4a40c	Ward, P., Tarling, G., Shreeve, R., &amp; ten Hoopen, P. (2020). Epipelagic mesozooplankton distribution and abundance in Southern Ocean Atlantic sector and the North Atlantic and Arctic 1996-2013 [Data set]. UK Polar Data Centre, Natural Environment Research Council, UK Research &amp; Innovation. https://doi.org/10.5285/5A711904-EF42-46A3-9F47-3F0D6B231F65
9eadbad7-d3b7-4e44-a230-bff702e35f91	see <a href="http://globec.whoi.edu/globec-dir/data-acknowledgement-policy.html">http://globec.whoi.edu/globec-dir/data-acknowledgement-policy.html</a>
ce215584-9139-42d4-8d6c-f68e8d7ce47c	Curtice, C., A. Friedlaender, P. Halpin, D. Johnston, H. Ducklow and N. Gales. 2015. LTER Antarctic satellite telemetry of humpback whales. Data downloaded from OBIS-SEAMAP (http://seamap.env.duke.edu/dataset/1261) on yyyy-mm-dd.
405ab854-9ebd-4fe1-86b0-d3d578ae0751	Data from https://www.bco-dmo.org/dataset/2353 and https://www.bco-dmo.org/dataset/2352
bd6463c3-1afe-417a-bcbb-64db96906e47	Allcock L [date accessed]. Southern Ocean Octopoda. Contribution to SCAR-MarBIN, available online
aa16d305-d413-4c4a-90be-b1ec3298d58d	NA
ccd6e783-32be-4026-8ed8-0b9ca265aeb1	Brandao, S. N. Benthic Ostracoda from the Southern Ocean.
0e71ca84-b6a7-4417-a39f-7428e80c33db	Alerstam T, Bäckman J, Grönroos J, Olofsson P, Strandberg R. Hypotheses and tracking results about the longest migration: The case of the arctic tern. Ecol Evol. 2019;9:9511–9531. https ://doi.org/10.1002/ece3.5459
2fd06604-7d20-4712-9f68-eae9ae336bb5	Neal, P. R., Patterson, D.J. MICROBIS. 1 Jan. 2005, Version 1 (European data).
3f2c1827-a206-41c4-bc53-58267dd28cbd	SOMBASE - Pycnogonids
f3316d34-fbbd-4c9a-9c1b-382a1d9877d3	Egevang, C. 2012. Tracking of Arctic tern migrations 2007-2008. Data downloaded from OBIS-SEAMAP (http://seamap.env.duke.edu/dataset/705) on yyyy-mm-dd.
80479e14-2730-436d-acaa-b63bdc7dd06f	Baranova, O.K, T.D. O'Brien, T.P. Boyer and I.V. Smolyar (2009). Plankton data. Chapter 16 in Boyer, T. P., J. I. Antonov , O. K. Baranova, H. E. Garcia, D. R. Johnson, R. A. Locarnini, A. V. Mishonov, T. D. O'Brien, D. Seidov, I. V. Smolyar, M. M. Zweng, 2009. World Ocean Database 2009. S. Levitus, Ed., NOAA Atlas NESDIS 66, U.S. Gov. Printing Office, Wash., D.C., 216 pp., DVDs
7d6103bb-50f1-48ce-b248-55aabd818e71	Australian Antarctic Data Centre. Snow Petrel census, Reeve Hill, Windmill Island, East Antarctica (1984-2003).
6af80242-edfd-4dd2-b957-8e715789e479	Lanna, Campos, Bassoi. 2008. South American Antarctic MarineBiodiversity Literature.
64f705d8-6601-480f-8b0d-b371cf99701f	Sicinski J., Blazewicz-Paszkowycz M. 2008. Admiralty Bay Benthos Diversity Data Base (ABBED). Cumacea. (http://www.scarmarbin.be)
d104db68-63cf-4f34-b92a-54bd55a07394	Jo Taylor J (2023): Museums Victoria Marine Invertebrates Collection. v1.12. CSIRO National Collections and Marine Infrastructure (NCMI) Information and Data Centre (IDC). Dataset/Occurrence. https://www.marine.csiro.au/ipt/resource?r=nmv_marine_inverts&amp;v=1.12
7ca781bf-163f-4202-86ea-cb9a243d878a	See metadata record See Metadata record for details http://data.aad.gov.au/metadata/records/ASAC_915_2253
d69036d6-00c8-445c-89aa-f9149cb1de31	De Broyer C, Lowry J.K , Jazdzewski K. and Robert H. (2007). Catalogue of the Gammaridean and Corophiidean Amphipoda (Crustacea) of the Southern Ocean with distribution and ecological data. In: De Broyer C. (Ed.), Census of Antarctic Marine Life, Synopsis of the Amphipoda of the Southern Ocean. Volume 1. Bulletin de l'Institut Royal des Sciences Naturelles de Belgique , Biologie, 77 (suppl. 1), 1…
cb66f2c4-8123-4b79-82c6-8c11fdc8291f	Australian Antarctic Data Centre (2018). Marine fauna survey of the Vestfold Hills and Rauer Island, 1981-82.
fbe20230-f4f1-48e7-83ee-4cd3ad15a1db	SAIAB (2016): Specimen-records of preserved specimens in the National Collection of Fishes of South Africa. v1.2. The South African Institute for Aquatic Biodiversity. Dataset/Occurrence. http://ipt.saiab.ac.za/resource?r=saiab&amp;v=1.2
97bdf279-6f78-4ed7-ad9d-27a5886f8ff2	Türkay, M. Senckenbergisches Sammlungsverwaltungssystem, SeSam. Senckenbergische Naturforschende Gesellschaft , Frankfurt, Germany. http://sesam.senckenberg.de/
7da03e8e-e9b8-40f3-bf15-ce8113dd8038	Samyn, Y., Semal, P. (2020) Royal Belgian Institute of Natural Sciences Echinodermata collection
49d1b62c-124a-4854-b878-b83de130eb23	Ocean Survey 20/20 (2013). International Polar Year and Census of Antarctic Marine Life Ross Sea voyage (TAN0802) biodiversity data. Southwestern Pacific OBIS, National Institute of Water and Atmospheric Research, Wellington, New Zealand, 8748 records, Online http://nzobisipt.elasticbeanstalk.com/resource.do?r=mbis_caml released on Dec 12, 2013.
c80e637a-8cf3-484a-b6b0-587b1a7893e9	Lissette Victorero. (2023). Global benthic biogeographical regions and macroecological drivers for ophiuroids [Data set]. Zenodo. https://doi.org/10.5281/zenodo.7656699
679cb1fa-3d8d-4f22-bab0-8ca2971a96ce	MNHN - Museum national d'Histoire naturelle: Echinoderm specimens https://doi.org/10.15468/tp2nxo
5080b123-3bcf-4be9-85cd-39eb81940fb1	Maxwell J, Gan Y, Van de Putte A, Griffiths H (2023). Sea spiders (Arthropoda, Pycnogonida) from ten recent research expeditions to the Antarctic Peninsula, Scotia Arc and Weddell Sea - data. Version 1.9. SCAR - AntOBIS. Occurrence dataset. https://ipt.biodiversity.aq/resource?r=bas-pycnogonida_2007-2019&amp;v=1.9
dd67ceb5-86b4-4841-a223-e668c1909dc6	Australian Antarctic Data Centre. RMT Trawl catch from the 2005/06 V3 BROKE-West voyage - Zooplankton.
7e86d210-be4f-4c21-81c5-b611b3906e1a	Lindsay D [date accessed]. Antarctic Jellyfish, a literature-based compilation. Accessed online through the SCAR-MarBIN portal
5a54c569-d156-4593-89e0-7e8b48a18a3a	NA
ebc6dbff-0a72-4d3c-9de3-354d7b0f42ff	Fevolden, SE (1980) Krill off Bouvetöya and in the southern Weddell Sea with a description of larval stages of Euphausia crystallorophias. Sarsia 65: 149-162
0912e81c-c5ac-4a53-b719-a9ae6535f895	Meurisse, L., Semal, P. (2020) Royal Belgian Institute of Natural Sciences Crustacea collection
d6af0fac-8a21-4d77-8872-f10d471fc0cf	Catania D, Fong J (2024). CAS Ichthyology (ICH). Version 150.412. California Academy of Sciences. Occurrence dataset. http://ipt.calacademy.org:8080/resource?r=ich&amp;v=150.412
2efe1e30-ba4c-4dba-8c6f-37c1f26fe97c	Ross Sea Mollusca form the Latitudinal Gradient Program: Italica 2004 Rauschert dredge samples
ac6789a8-aef9-4642-b67a-d4ffb25e8245	NA
bc004aa7-fb6f-433f-a783-5c05b4e2cd15	Blazewicz-Paszkowycz M (2023). SCAR Biogeographic Atlas of the Southern Ocean - Tanaidacea - Data. Version 1.3. SCAR - AntOBIS. Occurrence dataset. https://ipt.biodiversity.aq/resource?r=baso_crustacea_tanaidacea&amp;v=1.3
9cdcfc4a-791f-45b4-8923-ed2011602e6c	Jerez-Guerrero M, Criales-Hernández M I (2021): Zooplancton del estrecho de Bransfield y alrededores de Isla Elefante, verano austral 2019-2020, durante la VI Expedición Científica de Colombia en la Antártica. v2.3. Universidad Industrial de Santander. Dataset/Samplingevent. https://doi.org/10.15472/c3ggag
528fe00d-8ca0-4c32-b6b2-fe72b05d9a6e	Citation will vary depending on data used, please contact the data provider
1764b492-c904-456e-bcf6-bedffc86a10b	Zooplankton abundance, vertical and horizontal distribution (MOCNESS system), April-June 2001-02, continental margin west of Antarctic Peninsula, GLOBEC.
375d7789-8635-4e61-9556-60532577d393	The data underpinning analyses of the paper are deposited at GBIF, the Global Biodiversity Information Facility, http://ipt.biodiversity.aq/resource.do?r=antarctic_subantarctic_and_cold_temperate_echinoid_database
b2d5f13a-85e6-43dc-bf19-789c40de19ff	Van den Brink, N. (2003, updated 2018) 10 year trend of levels of organochlorine pollutants in Antarctic seabirds
7eb2ccad-2063-4ea8-b4e3-164dbc852fce	Danis, B., Christiansen, H., Guillaumot, C., Heindler, F., Houston, R., Jossart, Q., Lucas, K., Moreau, C., Pasotti, F., Robert. H., Wallis, B., Saucède, T., [year accessed]. The Belgica 121 expedition to the Western Antarctic Peninsula: a high resolution biodiversity census.
b74b429a-4052-4f5b-bff3-fe0b5a2e8669	WoRMS Editorial Board (2021). Type locality distributions from the World Register of Marine Species. Available from http://www.marinespecies.org at VLIZ. Accessed on YYYY-MM-DD.
4afc8df3-31f0-48e9-94f8-534554dbab71	Deagle B (2023): Marine Microbes from RV Aurora Australis voyage K-axis, Australia (2016). v1.12. CSIRO National Collections and Marine Infrastructure (NCMI) Information and Data Centre (IDC). Dataset/Occurrence. https://www.marine.csiro.au/ipt/resource?r=bioplatforms_mm_kaxis&amp;v=1.12
d1ac76ec-bba6-4eaa-9de7-464d6b3617c9	NA
f3d7798e-7bf2-4b85-8ed4-18f2c1849d7d	Institut Français de Recherche pour l'Exploitation de la Mer – IFREMER (2016): COMARGIS: Information System on Continental Margin Ecosystems https://doi.org/10.15468/0djslr
1f8635f6-ed8f-448a-a611-0655910bf596	Fromant A, Bost C-A, Bustamante P, Carravieri A, Cherel Y, Delord K, Eizenberg YH, Miskelly CM, Arnould JPY. (2020) Temporal and spatial differences in the postbreeding behaviour of a ubiquitous Southern Hemisphere seabird, the common diving petrel. R. Soc. Open Sci. 7: 200670. http://dx.doi.org/10.1098/rsos.200670
b1d4a459-7648-4254-97f5-68a5180c2820	Australian Antarctic Data Centre. Fish catch from 1996/97 Voyage 2 WASTE (WOCE Antarctic Southern Transect Expedition).
ed62786d-6530-43ad-8dd3-a63527bc5d43	Australian Antarctic Data Centre (2018). Invertebrates compiled by W.Block.
25a2facf-bbfa-4b3a-b350-a9c2dc3edc3e	SWPRON (2014): Biological data from the Soviet Antarctic Expedition (1955-1958). v1.1. Dataset/Occurrence. https://nzobisipt.niwa.co.nz/resource?r=soviet_ant_exp&amp;v=1.1
83339d6a-7519-40fe-ba06-f122828641cf	Emig C, Geographic distribution of Brachiopod species in the Antarctic - Subantarctic region, [year accessed]. available from the SCAR-MarBIN website.
ea900c7e-8837-41d7-b4b5-0022356543fd	Lindsay, D.J. &amp; Fuentes, V.L. 2010. Antarctic Gelatinous Predator Database (ANGELbase):A study of the gelatinous mesozooplankton (Cnidaria and Ctenophora) of Eastern Antarctica, summer 2008. Mary Grossmann, under the direction of Dhugal J. Lindsay. Master thesis, Master Oceanographie et Environnements Marins, Paris VI, 2010
379f8b86-e4a1-4b50-90e3-9b0ff4450671	Australian Antarctic Data Centre. RMT Trawl catch from the 1984/85 V5 SIBEX2 voyage.
cc5daff7-5082-4d7c-9b27-e47956efbcee	Smirnov I, Vasiljeva A, Konina T. Collections data on ecology of bottom animal of the Southern ocean
27898a45-7048-4c11-95bc-1bc8884e0b73	Jarman SN, McInnes JC, Faux C, Polanowski AM, Marthick J, et al. (2013) Adelie Penguin Population Diet Monitoring by Analysis of Food DNA in Scats. PLoS ONE 8(12): e82227.
cbd9ed79-4fae-42ed-8ee3-00ca6b5028f2	Australian Antarctic Data Centre (2017). RMT Trawl catch from the 1995/96 V4 BROKE voyage.
f1ccdf97-4d0b-4821-8661-688a260cadd0	Taylor G (2022): Sooty shearwater (Puffinus griseus) tracking from Kauwahaia Island, New Zealand (2010-2012). v1.1. CSIRO National Collections and Marine Infrastructure (NCMI) Information and Data Centre (IDC). Dataset/Occurrence. https://www.marine.csiro.au/ipt/resource?r=zoatrack_105_sooty_shearwater&amp;v=1.1
b96a4245-b4a9-4505-a37e-2f076ad42b00	Southern Ocean Cumacea records by U. Muellenhardt-Siegel
667df9cb-b7ee-4f81-ae7e-b49ca5b2005e	MNA - Sezione di Genova - (http://www.mna.it/english/Collections/collezioni_set.htm)
96053ac5-f5c6-4e85-8124-9b010dd8a206	Brandão, Simone Nunes. Southern Ocean Ostracoda (except Halocypridina) database.
9b787218-7138-4ffa-8ba6-36d63d391f8c	Froese, R. and D. Pauly. Editors. 200x. FishBase. World Wide Web electronic publication. www.fishbase.org, version (xx/200x).
d4605821-3213-472a-9c45-55878f8ab4e7	NA
f0153b4d-22d6-4368-b89f-ea7c8aa56e67	De Boyer C (2020): A collection of Antarctic Phipoda. v1.1. Antarctic Biodiversity Information Facility (ANTABIF). Dataset/Occurrence. https://ipt.biodiversity.aq/resource?r=2438_mista_ant_phipoda&amp;v=1.1
b0b9bb8e-fa46-4781-a355-df9f2ed8be30	Aitkenhead, I. (2016, updated 2018) Morphological Responses of Abatus heart urchins to Sewage Contamination at Davis Station
159421b6-a764-4af1-9cc3-bc652dbeb12e	Southwestern Pacific OBIS (2014). British Antarctic (Terra Nova) Expedition, 1910-1913. Southwestern Pacific OBIS, National Institute of Water and Atmospheric Research (NIWA), Wellington, New Zealand, 1779 records, Online http://nzobisipt.niwa.co.nz/resource.do?r=terranova released on July 29, 2014
88a47778-0926-4dd3-918c-4def981f6022	NA
825c0a69-1b6f-4d25-8672-8d4c717d0d3f	REF DATA PAPER
fc18744b-4e55-4acc-8785-c29fb6692b34	See Metadata record ttp://data.aad.gov.au/aadc/metadata/metadata_redirect.cfm?md=AMD/AU/ASAC_1189_benthic_database Contact Dave Watts for details on citation details.
e8f6f42e-0e33-4382-9998-9a178eac3191	Romagnan, J.B., Jalabert, L., Llopiz Monferrer, N., Merland, C., Trudnowska, E., Brandao, M., Elineau, A., Dimier, C., Picheral, M., Searson, S., Kandels-Lewis, S., Tara Oceans Consortium Coordinators, Karsenti, E., Pesant, S., Irisson, J.O., Lombard, F., Stemmann, L., Gorsky, G.; (2020) Occurrence of Eukaryotes in the size fraction &gt;300 micrometres, collected worldwide during the Tara Oceans …
506723d9-6a80-4d9c-b7fa-5d11ccefea95	Havermans et al (2010) Molecular Phylogenetics and Evolution 55 (2010) 202–209 lysianassoids
696d20b7-1cf8-4b81-b57c-6c99acf772d5	Laperousaz T (2022): South Australian Museum Marine Invertebrates Collection. v1.9. CSIRO National Collections and Marine Infrastructure (NCMI) Information and Data Centre (IDC). Dataset/Occurrence. https://www.marine.csiro.au/ipt/resource?r=sam_marine_inverts&amp;v=1.9
b3c3d0d0-ae60-4fae-86a6-5337710d4924	Vanhove, S. (1989). Nematodes from the Weddell Sea. Ghent University, Department of Biology, Marine Biology Section (MARBIOL), Belgium.
6dda0310-aa36-4679-b93d-03b881818fc0	Sicinski J., Blazewicz-Paszkowycz M. 2008. Admiralty Bay Benthos Diversity Data Base (ABBED). Tanaidacea. (http://www.scarmarbin.be)
33b5f094-38b0-4ad2-82d8-1e57f9bc291c	NIWA (2015). Antarctic Biodiversity Studies 2006 - Ross Sea, Scott Island, and Balleny Islands (TAN0602). Southwestern Pacific OBIS, National Institute of Water and Atmospheric Research, Wellington, New Zealand, 1061 records, Online http://nzobisipt.niwa.co.nz/resource.do?r=tan0602 released on April 17, 2015.
f5cca63c-2842-4146-b095-7d34e7aef236	Cecchetto M, Jażdżewska A M, Guzzi A, Grillo M, Noli N, Cometti V, Schiaparelli S (2023). Distribution records of Amphipoda based on the collection stored at the Italian National Antarctic Museum (MNA). Version 1.4. Italian National Antarctic Museum (MNA, Section of Genoa). Occurrence dataset. https://ipt.biodiversity.aq/resource?r=mna_amphipoda&amp;v=1.4
9087a3e9-4982-4233-b3b0-81ebb945092f	Koubbi P., Goffart A., Hecq J.H., Swadling K., Beans C., Wright S., 2007. Plankton and ichthyoplankton database of the Icota-Pelagant Programmes from Terre Adélie to the Mertz Glacier Tongue, East-Antarctica, in January 2004.
4dc60312-9d8a-47e6-a8b1-29cce45e4266	Carrea, C., Burridge, C., King, C.K., Miller, K. (2016, updated 2018) Abatus Microsatellites data set Australian Antarctic Data Centre -
16c29553-c90b-4865-8d45-55de3286b4e0	NA
e141e725-f9f6-4dc7-bd58-13066a5355bd	Sala, A.; Azzali, M.; Russo, A, 2000. Krill of the Ross Sea: distribution, abundance and demography of Euphausia superba and Euphausia crystallorophias during the Italian Antarctic Expedition (January-February 2000) Scientia Marina 66: 123-133
e168c19e-d9e9-447c-b077-1faa487df4a6	These data are from the Australian Continuous Plankton Recorder (AusCPR) survey part of the Integrated Marine Observing System (IMOS) - IMOS is a national collaborative research infrastructure, supported by the Australian Government. Please also acknowledge the relevant party that helped to collect the data. This information is contained in the download of the zooplankton abundance. ANL - ANL Win…
7f5f426e-80bc-4f3b-8d1c-697b086287e8	See Metadata record for details http://data.aad.gov.au/aadc/metadata/metadata_redirect.cfm?md=AMD/AU/ASAC_2070
d6d6fe4c-425f-4ce7-bf28-7a6befaeb413	National Museum of Natural History, Smithsonian Institution NMNH Fishes Collection Database. National Museum of Natural History, Smithsonian Institution, 10th and Constitution Ave. N.W., Washington, DC 20560-0193, 2007.
00270451-7b60-4a6d-9741-dd102a6c5f3c	See metadata record http://data.aad.gov.au/aadc/metadata/metadata_redirect.cfm?md=AMD/AU/fauna_2
183b784c-a1ec-4eea-8bc5-67c93c4f21f6	Peña Cantero Á (2020): SCAR Biogeographic Atlas of the Southern Ocean - Benthic Hydroids (Cnidaria: Hydrozoa) - data. v1.4. SCAR - AntOBIS. Dataset/Occurrence. https://ipt.biodiversity.aq/resource?r=baso_hydrozoa&amp;v=1.4
a8d31903-adf9-4c54-869d-f451e3516ebe	A. Atkinson, V. Siegel , E. Pakhomov, P. Rothery (2004): Long-term decline in krill stock and increase in salps within the Southern Ocean. Nature 432: 100-103
c380d2c9-98b3-48cf-af6c-56a88b81f1a4	Fautin, Daphne G. (2013). Hexacorallians of the World.
f93a5880-533f-462d-8c89-2ff311e9c072	doi:
cd902fc8-f52b-4bda-95b8-a6782c1d0953	Zeidler W. &amp; De Broyer C., 2009. Catalogue of the Hyperiidean Amphipoda (Crustacea) of the Southern Ocean with distribution and ecological data. Bulletin de l'Institut Royal des Sciences Naturelles de Belgique 79 (Suppl. 1): 1-104.
efa02fe9-6b5b-4173-85e7-912f71921fe7	When using Australian Microbiome Initiative data, please acknowledge the Consortium and Bioplatforms Australia support using the following wording: We would like to acknowledge the contribution of the Marine Microbes (MM) and Biomes of Australian Soil Environments (BASE) projects, through the Australian Microbiome Initiative in the generation of data used in this publication. The Australian Micro…
58bb5aa2-2939-48d5-9015-b18706e26425	Reid M (2022): Australian Museum Malacology Collection - Marine records. v1.10. CSIRO National Collections and Marine Infrastructure (NCMI) Information and Data Centre (IDC). Dataset/Occurrence. https://www.marine.csiro.au/ipt/resource?r=am_malacology&amp;v=1.10
c9199fb8-fd9d-4137-a3bb-63a127977c67	Ekins M (2023): Queensland Museum Porifera. v1.11. CSIRO National Collections and Marine Infrastructure (NCMI) Information and Data Centre (IDC). Dataset/Occurrence. https://www.marine.csiro.au/ipt/resource?r=qm_porifera&amp;v=1.11
f57b1db4-31be-4a1a-8828-9700664f7130	Salabao L, Claes J, Gan Y, Van de Putte A, Schön I (2022): Invertebrates from the ANTARXXVII Leg1 expedition to the Bransfield Strait, Antarctica - data. v1.6. SCAR - AntOBIS. Dataset/Occurrence. https://ipt.biodiversity.aq/resource?r=antarxxvii-leg1&amp;v=1.6
df5b766e-d7a3-400e-944e-444289f54a62	Armbrecht, L., Focardi, A., Lawler, K.-A., O’Brien, P., Leventer, A., Noble, T. L., et al. (2023). From the surface ocean to the seafloor: Linking modern and paleo-genetics at the Sabrina Coast, East Antarctica (IN2017_V01). Journal of Geophysical Research: Biogeosciences, 128, e2022JG007252. https://doi.org/10.1029/2022JG007252
e1ca35fd-bbc4-4da9-a27c-fea1502a4a30	Gutt, Sirenko, Arntz, Smirnov &amp; De Broyer, 2000
75e2a2b6-f58f-4c43-aefd-878cee7865b1	Australian Antarctic Data Centre, RMT Trawl catch from 1985/86 V1 ADBEX III voyage (accessed through GBIF data portal)
f908d978-1400-446a-8cf0-6784b52b0247	Wilson K (2023): Seabird observations from the Australasian Antarctic Expedition (AAE) 2013-2014. v1.5. CSIRO National Collections and Marine Infrastructure (NCMI) Information and Data Centre (IDC). Dataset/Occurrence. https://www.marine.csiro.au/ipt/resource?r=aae_201314_wov&amp;v=1.5
0dee1c07-b9b6-4260-a4bc-6c6fff25a041	Condon, R., Lucas, C., Duarte, C. M., Pitt, K. (2014) Jellyfish Database Initiative: Global records on gelatinous zooplankton for the past 200 years, collected from global sources and literature (Trophic BATS project). Biological and Chemical Oceanography Data Management Office (BCO-DMO). (Version 2014-08-28) Version Date 2014-08-28 [if applicable, indicate subset used]. doi:10.1575/1912/7191 [ac…
7350daa3-7c45-4f0f-b897-32b2a2b9c241	CAML bird and mammal census in the Southern Ocean. I.R.Sc.N.B. / I.P.F. supported by "Fond Léopold III"
585629ea-cc63-4f8a-98a5-d7b6f7025adb	Happywhale. 2022. Happywhale - Killer Whale in Southern Ocean. Data downloaded from OBIS-SEAMAP (http://seamap.env.duke.edu/dataset/1720) on yyyy-mm-dd originated from Happywhale.com.
5ab7e733-79bc-406e-a360-003581938460	A. Atkinson, V. Siegel , E. Pakhomov, P. Rothery (2004): Long-term decline in krill stock and increase in salps within the Southern Ocean. Nature 432: 100-103
6856003b-1899-4a92-be6d-7a8052af5691	Moreau C, Linse K, Griffiths HJ, Barnes DKA, Kaiser S, Glover A, Sands C, Strugnell J, Enderlein P, Geissler P (2013). Amundsen Sea Mollusca from the BIOPEARL II expedition. 692 records, published online, http://ipt.biodiversity.aq/archive.do?r=amundsenseamolluscs_biopearl_ii
e6c60d53-ef6a-4f15-8fe5-96ebbd8d50ae	W P Goodall-Copestake1, S Pérez-Espona2, M S Clark1, E J Murphy1, P J Seear1 and G A Tarling1(2010) Swarms of diversity at the gene cox1 in Antarctic krill. In press 2010
e6513ed4-0c07-400c-8ec4-9b54b664cdb8	Vishnyakova K (2016): Antractic whale observation on a platform of opportunity abroad krill fishing vessel "Dalmor II", April - July 2011.. v1.9. Ukrainian Scientific Centre of Ecology of the Sea (UkrSCES). Dataset/Occurrence. http://gp.sea.gov.ua:8082/ipt/resource?r=whale_observation_ccamlr_ukrsces&amp;v=1.9
f3b8b96a-432b-45db-a85c-ecc93def2240	Pethybridge, Heidi; Nichols, Peter; Zhang, Bowen; Virtue, Patti; Meyers, Lauren; Dhurmeea, Zahirah; Marcus, Lara; Ericson, Jessica; Hellessey, Nichole; Every, Sharon; Wheatley, Kathryn; Parrish, Christophere; Eisenmann, Pascale; Baylis, Aliastair; Bradshaw, Corey; Bierwagen, Stacy; Young, Jock; Couturier, Lydie; Rohner, Christophere; Groß, Jasmin; Waugh, Courtney; Phleger, Charles; Jackson, Chris…
d2fac851-9710-4c5c-99bb-5e59c875214d	Andrews-Goff V, Bell E M, Miller B S, Wotherspoon S J, Double M (2022): Population abundance, trend, structure and distribution of the endangered Antarctic blue whale - Satellite Tag. v1.3. Australian Antarctic Data Centre. Dataset/Occurrence. https://data.aad.gov.au/ipt/resource?r=aas_4102_sat_tag&amp;v=1.3
ddb8229a-97b4-4e48-9038-f8a1a39a041b	A. Atkinson, V. Siegel , E. Pakhomov, P. Rothery (2004): Long-term decline in krill stock and increase in salps within the Southern Ocean. Nature 432: 100-103
b1363fbb-afec-4dc7-85b6-39b8a5ebb55c	Angel, M. (2016). Personal library collection of Martin Angel of published and unpublished Halocyprid (Ostracoda) occurrences. Natural History Museum.
e53ff75c-cc73-4370-b074-36b34b8a7433	Australian Antarctic Data Centre. RMT Trawl catch from the 1992/93 V6 KROCK voyage.
fa8ee269-74a6-4e52-b576-fcf023e90f9e	Macrozooplankton concentrations estimated from MOCNESS tow samples, Continental Margin Western Antarctic Peninsula, GLOBEC
f6605170-7d13-4f65-961f-bd322e848d7f	Drennan R, Dahlgren T G, Linse K, Glover A G (2021): Annelid Fauna of the Prince Gustav Channel, a previously ice-covered seaway on the northeastern Antarctic Peninsula - Data. v1.5. SCAR - AntOBIS. Dataset/Occurrence. https://ipt.biodiversity.aq/resource?r=bas_jr17003a_polychaetes&amp;v=1.5
541c7d7b-ea2b-4bbb-a989-75904babfea9	Hocevar J, Meller L, Lockhart S (2022): Vulnerable Marine Ecosystem Indicator Taxa recorded by submarine as evidence of the presence of Vulnerable Marine Ecosystems, Antarctic Peninsula - data. v1.3. SCAR - AntOBIS. Dataset/Samplingevent. https://ipt.biodiversity.aq/resource?r=greenpeace_2018-2022&amp;v=1.3
29ea15ed-8f76-40ca-bd14-58c62e10b2ef	If you publish, distribute or otherwise disseminate this work to the public without adapting it, the following attribution to Te Papa should be used: Source: Te Papa and licensed by Te Papa for re-use under the Creative Commons BY 4.0 International licence If you adapt this work in any way or include it in a collection, and publish, distribute or otherwise disseminate that adaptation or collectio…
857f58ea-6af1-425c-9b35-c01985f95379	NA
3bce3973-42f0-42a6-bf27-e7c0e06aa11f	Salvatore Stampanato, Etude taxonomique et zoogéographique des astérides des régions antarctiques et subantarctiques, Brussels
fdefce25-0b7d-4c05-83de-c8f53a283586	Vishnyakova K (2016): Antarctic fish by-catch observation during krill fishing cruise onboard polish trawler Dalmor II (March to July 2011). v1.7. Ukrainian Scientific Centre of Ecology of the Sea (UkrSCES). Dataset/Occurrence. http://gp.sea.gov.ua:8082/ipt/resource?r=fish_data_krill_fishing_antarctic&amp;v=1.7
4caa7639-9c5e-4c63-9266-5f83b416ad9e	Senckenberg: Collection Bryozoa SMF. https://doi.org/10.15468/pcedro
4550423a-25fc-4028-ad91-e8f63ecbbc8b	Roberts K (2023): Museums Victoria Mammalogy Collection - Marine records. v1.8. CSIRO National Collections and Marine Infrastructure (NCMI) Information and Data Centre (IDC). Dataset/Occurrence. https://www.marine.csiro.au/ipt/resource?r=nmv_marine_mammals&amp;v=1.8
f98a08db-b2af-4fb9-8735-1b2af9117742	Quan Young L I, Ossa Yepes M, Londoño Mesa M H (2022): Invertebrados Bentónicos de la II y III Expedición Colombia a la Antártica (CCO). v1.2. Universidad CES. Dataset/Samplingevent. https://doi.org/10.15472/jd4g0x
c8f9d44b-9c51-4a7b-b9b2-598393dc904c	Australian Antarctic Data Centre. RMT Trawl catch from the 1982/83 V2 ADBEX I voyage.
c24bf1c2-2c62-4056-a841-56d94e6e876a	ROM Fish Collection (accessed through GBIF data portal, http://data.gbif.org/datasets/resource/660, 2012-01-20) http://doi.org/10.15468/syisbx
5bf31864-f4f6-4986-a2c5-1a0e5e9d9e26	Institute of Marine Sciences (ICM-CSIC): Colección de referencia de otolitos, Instituto de Ciencias del Mar-CSIC. Accessed via http://www.gbif.org/dataset/e95d0010-b3f1-11de-82f8-b8a03c50a862 on yyyy-mm-dd https://doi.org/10.15468/wdwxid
705770e5-3474-4e69-be8b-3107a0c5610a	Gicim data base, Pruvost P. Causse R., 2009 http://doi.org/10.15468/tm7whu
d38666d1-f138-4533-b8e3-02505f1f1d9b	Happywhale. 2023. Happywhale - Leopard seal in Southern Ocean. Data downloaded from OBIS-SEAMAP (http://seamap.env.duke.edu/dataset/1776) on yyyy-mm-dd originated from Happywhale.com.
2f257fe1-dc7d-45a6-8218-5995e1574b32	Australian Antarctic Data Centre. RMT Trawl catch from the 1986/87 V7 AAMBER voyage.
53f0f94d-2343-461c-b732-8d8c1b8379b2	Pirotta V (2023): RV Investigator Voyage IN2017_V01 Whale Observations, Sabrina coast, Antarctica (2017). v1.11. CSIRO National Collections and Marine Infrastructure (NCMI) Information and Data Centre (IDC). Dataset/Occurrence. https://www.marine.csiro.au/ipt/resource?r=in2017_v01_wov&amp;v=1.11
96f4a5d3-3e3a-4ccb-8343-b1db99074b1f	Michel L (2019): Staying cool also has consequences: increased sea ice cover disrupts food web structure in East Antarctica-Data. v1.1. SCAR - AntOBIS. Dataset/Occurrence. https://ipt.biodiversity.aq/resource?r=ddu_isotopes_verso_2013_2015&amp;v=1.1
c3687703-997c-410c-8b69-60b848ce924f	Samyn, Y., Semal, P. (2020) Royal Belgian Institute of Natural Sciences Bryozoa collection
ed5e9990-0225-4437-b25d-047a2b21521c	Robineau, C., Delaplanque-Lasserre, J., Jansen, J. and Eleaume, M.P. (2018, updated 2018) Abundances of benthic invertebrate species in the CEAMARC region 2007/08 -
cf9012ea-81d3-465a-8ce0-2741a9092a66	NA
1267c73d-1b36-4518-adbf-279815e770d6	NA
6e99cb6c-0efe-4087-b808-19c7cc17ae3d	Foster R (2023): South Australian Museum Ichthyology Collection - marine records. v1.11. CSIRO National Collections and Marine Infrastructure (NCMI) Information and Data Centre (IDC). Dataset/Occurrence. https://www.marine.csiro.au/ipt/resource?r=sam_ichthyology&amp;v=1.11
0a6c216b-0abe-44d2-a45c-43d9611e2a03	(2023): Western Australian Museum Marine Invertebrate Collection (1904-2018). v1.2. CSIRO National Collections and Marine Infrastructure (NCMI) Information and Data Centre (IDC). Dataset/Occurrence. https://www.marine.csiro.au/ipt/resource?r=wam_marine_inverts&amp;v=1.2
f8bc2208-3ebe-4ecb-83bb-0617e5da4465	A. Atkinson, V. Siegel , E. Pakhomov, P. Rothery (2004): Long-term decline in krill stock and increase in salps within the Southern Ocean. Nature 432: 100-103
68ec64c5-78a0-4d51-a4ae-1e35d1896efb	Gillies C.L., Stark J.S., Johnstone G.J., Smith S.D.A., 2013. Establishing a food web model for coastal Antarctic benthic communities: a case study from the Vestfold Hills, Marine Ecology Progress Series, Vol. 478: 27 – 41.
afb11459-df50-4528-88cd-99b324ebcf8e	Lindsay D., [Date accessed]. A compilation of Cnidaria records for the Southern Ocean. Contribution to SCAR-MarBIN.
1e1704af-41b4-4d48-b69f-5807d02a7e58	Mackenzie M, O’Loughlin P M, Griffiths H, Van de Putte A P (2021): Sea cucumbers (Echinodemata, Holothuroidea) from the JR275 expedition to the Eastern Weddell Sea, Antarctica - Data. v1.2. SCAR - AntOBIS. Dataset/Occurrence. https://ipt.biodiversity.aq/resource?r=bas_jr275_holothuroidea&amp;v=1.2
2e9e9830-d7cf-43f3-ba38-12ac06a7c0ba	Pugh, P. Discovery Collections Midwater Database. National Oceanography Centre, Southampton SO14 3ZH, U.K, 2000.
7cd87ad7-b7fb-45f5-b7b9-5c6d4187067a	Italian National Antarctic Museum (2017) Antarctic and SubAntarctic Ophiuroidea – MNA (Section of Genoa). Version 1.1 (last update on 2017-09-06). Dataset/Occurrence. GBIF key: https://www.gbif.org/dataset/13077229-dd4e-49eb-9899-3e34f67ac984. Data paper ID: https://doi.org/10.15468/qkc0dz
67cbcff9-7799-49e1-943a-4e431eea99b8	Cheshire N (2023): Seabird observations in Australian waters and the Southern Ocean from voyages of the fisheries patrol vessel Oceanic Viking (2005-2007). v1.7. CSIRO National Collections and Marine Infrastructure (NCMI) Information and Data Centre (IDC). Dataset/Occurrence. https://www.marine.csiro.au/ipt/resource?r=seabirds_oceanic_viking&amp;v=1.7
04fc903c-a2c1-4d03-9183-888d544931bd	Corbett, P. (2017, updated 2018) Length and weight of Antarctic Rock Cod (Trematomus bernacchii) from sites adjacent to Davis Station.
b339f72f-eb69-40c5-b60c-1a37aaffdfb7	SWPRON (2014). Marine biological observation data from coastal and offshore surveys around New Zealand. Southwestern Pacific OBIS, National Institute of Water and Atmospheric Research (NIWA), Wellington, New Zealand, Online http://nzobisipt.niwa.co.nz/resource.do?r=mbis_nz
0a39db7b-5797-4488-9970-5123ae7aad48	Australian Antarctic Data Centre. Survey of benthic and other marine invertebrates of Prydz Bay, 1990/91 Voyage 6.
03b0c6d9-af92-4ea5-a5b5-f0dfd98ed47e	Swadling, K. (2017, updated 2018) Zooplankton Abundance_Umbrella net_sea ice zone - doi:10.4225/15/5a17970b29772
a047f4a5-e900-435b-8582-c7c8bf73b8ce	Guzzi A, Alvaro M C, Cecchetto M, Grillo M, Cometti V, Noli N, Schiaparelli S (2024). Distributional records of sea cucumbers (Echinodermata, Holothuroidea) based on the collection stored at the Italian National Antarctic Museum (MNA, section of Genoa). Version 1.4. Italian National Antarctic Museum (MNA, Section of Genoa). Occurrence dataset. https://ipt.biodiversity.aq/resource?r=mna_echinoderm…
8439a1e0-4aff-414e-bc43-83e4aa9db08e	Mahon,A.R., Arango,C.P. and Halanych,K.M. Genetic diversity of Nymphon (Arthropoda: Pycnogonida: Nymphonidae)along the Antarctic Peninsula with a focus on Nymphon australe Mar. Biol. 155, 315-323 (2008)
b1f8bc4c-5427-40c8-8728-aad4d463b944	Bigatti G (2015): Marine Invertebrate from Argentina, Uruguay and Chile. v1.4. ArOBIS Centro Nacional Patagónico. Dataset/Occurrence. http://arobis.cenpat-conicet.gob.ar:8081/resource?r=arobis-marineinvertebrate&amp;v=1.4
e65c5f32-f277-44fd-a441-f4ba1801e874	Hindell, M. and Lea, M.A. (2008, updated 2017) Winter Foraging Locations Of Southern Ocean Predators - sub-Antarctic islands - CAASM Metadata (https://data.aad.gov.au/aadc/metadata/metadata_redirect.cfm?md=/AMD/AU/ASAC_2940)
accd827e-e428-4262-b289-be8064e0434d	Martínez Arbizu, P. &amp; Veit-Köhler, G. (2002). ANDEEP-1: Antarctic deep-sea meiofauna. Forschungsinstitut Senckenberg; Deutsches Zentrum fur Marine Biodiversitätsforschung (DZMB), Germany.
99659178-978a-4133-952a-1fa821ba8e23	Please see https://www.australianmicrobiome.com/protocols/acknowledgements/ for citation examples and links to the data policy.
d815b624-43e6-4e3e-9136-094353e776f8	NA
5591f393-fc15-461f-ab1f-da45e72339ee	NA
118634ba-3ea3-4b43-8067-083bb1f62ef1	Australian Antarctic Data Centre. Bunger Hills, 1999/2000 survey - nest sites of snow petrels Pagodroma nivea.
f780666c-3aaf-45a1-a3f5-5fa6ae279f02	Australian Antarctic Data Centre. RMT Trawl catch from the 1983/84 V5 ADBEX II voyage.
d6c9c8a2-af55-4b86-949d-970d1daf1bb1	Dr. Rajeeshkumar (2020): Occurrence data from 11th Southern Ocean Expedition-India. IndOBIS-Centre for Marine Living Resources &amp; Ecology (CMLRE).
8a855458-cbd4-4b5d-94d9-d855b5d1a025	Danis B, Wilmes J, Jangoux M, 2008. Sea stars from the Walter Herwig FFS expedition. Contribution to the SCAR-Marine Biodiversity Information Network.
e2c9ade4-5f4d-44bb-a7ff-b2500e3ee0cc	Jennings et al. PLoS ONE 5 (4), E9949 (2010)
e5ba539d-923f-42f6-9daf-2d36a7dfe13e	Australian Antarctic Data Centre (2018). RMT Trawl catch from 1985/86 V1 ADBEX III voyage.
0e40e8a9-3210-462a-9215-4aff0ee607f2	Australian Antarctic Data Centre. RMT Trawl catch from the 2005/06 V3 BROKE-West voyage - Fish.
71748d53-57e9-4e30-9678-ede83ca6c7ba	Martinez Arbizu, P. Smith, C. R., Keller, S. &amp; Ebbe, B. (Editors). Biogeographic Database of the Census of Abyssal Marine Life. [date accessed]. World Wide Web electronic publication. Available online at http://www.cedamar.org/biogeography https://doi.org/10.15468/oc9tsb
68ed4f02-f04b-46ae-b273-0bcbf8a8f807	Ganong, J. 2012. TOPP Summary of SSM-derived Telemetry. Data downloaded from OBIS-SEAMAP (http://seamap.env.duke.edu/dataset/632) on yyyy-mm-dd.
dac63ff7-e96f-41fa-8ba9-710c7a92d098	Bigatti G, Mendez M M, Livore J P, Bravo G (2023). MBON POLE TO POLE: ROCKY SHORE BIODIVERSITY OF PUERTO MADRYN - 2020. Version 1.7. Caribbean OBIS Node. Samplingevent dataset. https://ipt.iobis.org/mbon/resource?r=2019_data&amp;v=1.7
35abcc7d-09c6-4189-98ff-5f2987379113	A. Atkinson, V. Siegel , E. Pakhomov, P. Rothery (2004): Long-term decline in krill stock and increase in salps within the Southern Ocean. Nature 432: 100-103
8e8fa6e1-42c5-4793-bb2d-1ec67b670787	Davies, A.; (2021): Distribution of deep-sea sponges in the North Atlantic - Data from the SponGES project
9b7abffc-cdc6-41cb-b8b8-3da22355a64a	Petryashov. V.V. 2007. Biogeographical division of Antarctic and Subantarctic by Mysid (Crustacea: Mysidacea) fauna. Russian Journal of Marine Biology 33(1): 1-16
c8a10b95-b250-4da7-a964-b9a99c0db5b2	Corbett, P. (2017, updated 2018) Gross body measurements of Antarctic Rock Cod (Trematomus bernacchii) collected at sites adjacent to Casey Station -
7afba27f-8547-4899-829e-b4bd25765322	Friedlander A M, Goodell W, Salinas-de-León P, Ballesteros E, Berkenpas E, Capurro A P, Cárdenas C A, Hüne M, Lagger C, Landaeta M F, Muñoz A, Santos M, Turchik A, Werner R, Sala E (2020): Argentina–Chile National Geographic Pristine Seas Expedition To The Antarctic Peninsula - Deep Sea Cam Data. v1.2. SCAR - AntOBIS. Dataset/Occurrence. https://ipt.biodiversity.aq/resource?r=natgeo_prist0cean_wa…
5c450ef9-c564-45fe-b146-e44139a8ea89	Rogers, T. and Hogg, C. (2001, updated 2018) Leopard and Weddell seal program
3f980ed3-99d1-45b8-a8b8-923c8ac8bf82	Nelson, W.; Cummings, V.; D’Archino, R.; Halliday, J.; Marriott, P.; Neill, K. (2017): Macroalgae of the Balleny Islands and western Ross Sea, Southern Ocean. v1.1. The National Institute of Water and Atmospheric Research (NIWA). Dataset/Samplingevent. https://nzobisipt.niwa.co.nz/resource?r=balleny_marcoalgae&amp;v=1.1
b4c988b0-60aa-43e0-b9fa-f86b9b522b35	Corbett, P. (2017, updated 2018) Gross body measurements of Laternula elliptica collected from sites adjacent to Casey Station
c395ee53-32a7-4ed6-ad70-3ef025004a3c	Danis B, Wilmes J, Tablado A, 2008. Sea stars from the Museo Argentino de Ciencias Naturales (MACN) collection. Contribution to the SCAR-Marine Biodiversity Information Network.
9467d03f-f291-4a59-94ec-754b3814043f	Ingels J, Hauquier F, Raes M, Vanreusel A (2020): SCAR Biogeographic Atlas of the Southern Ocean - Antarctic free-living marine Nematodes - Data. v1.3. SCAR - AntOBIS. Dataset/Occurrence. https://ipt.biodiversity.aq/resource?r=baso_nematoda&amp;v=1.3
9bc7507c-1513-4d8e-bcae-a8789821d574	Martin, P [date accessed]. Southern Ocean oligochaete occurrence data - a literature-based compilation. accessed through the SCAR-MarBIN webportal.
8c844caa-0559-4482-b506-7ab97915376a	Australian Antarctic Data Centre. Whale log - observations from ANARE voyages.
4b40df27-6421-4503-8206-202d14e686c1	Danis B, Wilmes J, Jangoux M, 2008. Sea stars from the EPOS 3 expedition. Contribution to the SCAR-Marine Biodiversity Information Network.
efb1d61c-6de4-489a-bcb0-3dc17ddc2778	Serejo, C.S.; Cardoso, I.A.; Moura, M.G.P.; Ferreira, B.C.A. (2014) Coleção de Crustacea do Museu Nacional da Universidade Federal do Rio de Janeiro, 8654 registros (atualizado em 29/05/2014)
1709e714-6737-4a78-a812-696671d4f734	NA
a951be55-4e8f-4551-9892-2c4879c6265a	Cawsey M (2023): Australian National Wildlife Collection provider for OZCAM - Marine records. v1.11. CSIRO National Collections and Marine Infrastructure (NCMI) Information and Data Centre (IDC). Dataset/Occurrence. https://www.marine.csiro.au/ipt/resource?r=csiro_anwc_marine&amp;v=1.11
9dda6bd7-c159-44ba-aa3f-6c01914d7f78	Mark C. Benfield and William M. Graham [date accessed]. In situ observations of Stygiomedusa gigantea in the Gulf of Mexico with a review of its global distribution and habitat.
1ddd1411-59fc-4fcb-8d31-4f3248feecf1	NA
a5a59bfa-44a1-49cd-bde3-c7d21e923de2	Schmitt, N.T., M.C. Double, C.S. Baker, N. Gales, S. Childerhouse, A.M. Polanowski, D. Steel, G.R. Albertson, C. Olavarria, C. Garrigue, M. Poole, N. Hauser, R. Constantine, D. Paton, K.C.S. Jenner, S.N. Jarman, R. Peakall. Mixed-stock analysis of humpback whales (Megaptera novaeangliae) on Antarctic feeding grounds. J. CETACEAN RES. MANAGE.14: 141–157, 2014
e87e7683-faa1-407e-9c83-bc767380cd23	De Boyer C (2020): A collection of Antarctic Nemertea. v1.0. Antarctic Biodiversity Information Facility (ANTABIF). Dataset/Occurrence. https://ipt.biodiversity.aq/resource?r=2503_antarctic_nemertea&amp;v=1.0
a332dcf7-d54f-475b-b6e4-43d1aa05fe9c	Neilsen, Lavery &amp; Lorz (2009) Synopsis of a new collection of sea spiders from the Ross Sea Antarctica , In press Polar Biology
6b3640e3-b502-4648-bd10-9f7f5b00b9d5	Author(s): Wilson, NG; Schrodl, M; Halanych, KM. MOLECULAR ECOLOGY Volume: 18 Issue: 5 Pages: 965-984 Published: 2009
1aa7b592-5082-40ec-86ad-db40d8628800	Wilson,N.G., Hunter,R.L., Lockhart,S.J. and Halanych,K.M. Multiple lineages and absence of panmixia in the 'circumpolar' crinoid Promachocrinus kerguelensis from the Atlantic sector of Antarctica Mar. Biol. 152 (4), 895-904 (2007)
4a840d4b-75c5-40aa-8414-446be8dad50a	Steger J, Linse K, Gan Y, Griffiths H (2024). Mollusca collected by Agassiz trawl from the 2016 SO-AntEco Expedition to the South Orkney Islands, Antarctica - data. Version 1.13. British Antarctic Survey. Occurrence dataset. https://ipt.biodiversity.aq/resource?r=bas_jr15005_molluscs&amp;v=1.13
b7cdeca9-f3a4-474f-b644-a74f504083bb	NRCC, University of Texas Medical Branch, Phillip Lee, and James B. Wood; Biology Department, Dalhousie University, Cartiona L. Day and Ronald K. O'Dor., CephBase (European data). National Resource Center for Cephalopods (NRCC), 11 Aug 2004, Galveston, Texas.
2888968e-dc59-4ae4-873b-236b0c7a3e5a	SWPRON (2019): Biological records from the U.S Antarctic Service Expedition, 1939-41. v1.1. Southwestern Pacific Ocean Biogeographic Information System (OBIS) Node. Dataset/Occurrence. https://nzobisipt.niwa.co.nz/resource?r=usase&amp;v=1.1
f9676f6f-2d00-4c1c-bb4b-fba2f44acdb3	The data in this project is publicly available under a Creative Commons Attribution-NonCommercial-ShareAlike License. If you use these data in any type of publication then you must cite the project DOI (if available) or any published peer-reviewed papers associated with the study. We strongly encourage you to contact the data custodians to discuss data usage and appropriate accreditation. Rights …
68e2bb5f-bb60-402d-b25f-7d5829cc9d2e	NA
46c52e34-73b7-45e6-a2ac-742e4c2058c5	ICES Environmental Database (DOME), Phytoplankton community. Available online at http://dome.ices.dk. ICES, Copenhagen. Consulted on yyyy-mm-dd.
f180f1e9-817b-49f7-b5f4-04e1cc193f48	Romagnan, J.B., Jalabert, L., Llopiz Monferrer, N., Elineau, A., Dimier, C., Picheral, M., Searson, S., Kandels-Lewis, S., Tara Oceans Consortium Coordinators, Karsenti, E., Pesant, S., Irisson, J.O., Lombard, F., Stemmann, L., Gorsky, G.; (2020) Occurrence of Eukaryotes in the size fraction &gt;300 micrometres, collected worldwide during the Tara Oceans expedition (2009-2013) using a Bongo net a…
6e629203-5031-4338-861f-c4488fc82807	Lockhart S (2022): Evidence of a Vulnerable Marine Ecosystem documented via tourist submarine off Cape Well-Met, Vega Island, Eastern Antarctic Peninsula (Subarea 48.1) - data. v1.6. SCAR - AntOBIS. Dataset/Samplingevent. https://ipt.biodiversity.aq/resource?r=cape-well-met_2019&amp;v=1.6
1a653b53-5fe5-4d67-b62c-a69294553304	Romagnan, J.B., Jalabert, L., Brandao, M., Caray-Counil, L., Dimier, C., Picheral, M., Searson, S., Kandels-Lewis, S., Tara Oceans Consortium Coordinators, Karsenti, E., Pesant, s., Irisson, J.O., Lombard, F., Stemmann, L., Gorsky, G.; (2020) Occurrence of Eukaryotes in the size fraction &gt;680 micrometres, collected worldwide during the Tara Oceans expedition (2009-2013) using a Régent net and …
5082de5d-7e3a-4c5f-9da6-b0d4952b7652	Australian Antarctic Data Centre. Whale Observations from the British, Australian and New Zealand Antarctic Research Expedition (BANZARE) voyages 1929-30 and 1930-31.
22f8ef00-82e2-492a-a542-0b012f7d9760	Italian Antarctic National Museum (2018) MNA (Section of Genoa) – Bryozoa collection of the Italian National Antarctic Museum (MNA). Contributed Online at http://ipt.biodiversity.aq/manage/resource-registerResource.do, Version 1.0 (last update on 2018-05-27), GBIF key: XXX. Data paper ID: doi: XXX
71b4648d-70b2-4a95-8ac2-02d449fd0777	Gibson, J.A. (2001) Type Localities for organisms and fossils first described from Antarctica, Ver. 1, Australian Antarctic Data Centre
6aba8c7d-3f1c-4676-ad08-a6604b58c9c8	Roa Cataño L M, Londoño Mesa M H (2023): Anélidos depositados en la Colección Estuarina y Marina, Universidad de Antioquia - CEMUA. v1.1. Universidad de Antioquia. Dataset/Occurrence. https://doi.org/10.15472/0lcjx9
06704bbe-f905-4b5e-b797-a216cb791eb8	Comité Zip de la Rive Nord de l'Estuaire (2023). Baie de Mille-Vaches marsh - Characterization of important coastal habitats on the north shore of the St.Lawrence maritime Estuary | Le marais de la baie de Mille-Vaches - Caractérisation des habitats littoraux d’importance de la rive nord de l’estuaire maritime du Saint-Laurent. Version 1.0. Observatoire Global du Saint-Laurent. Samplingevent data…
0af86daa-cc5a-4215-b193-f11a8d0320c2	Happywhale. 2023. Happywhale - Antarctic Fur Seal in Southern Ocean. Data downloaded from OBIS-SEAMAP (http://seamap.env.duke.edu/dataset/1977) on yyyy-mm-dd originated from Happywhale.com.
0569339f-a376-42f4-8453-49ab9932713d	Florian Sánchez M J, Montoya-Cadavid E, Pardo Rubiano J M, Cárdenas Oliva A V, Marín Pulgarín E, Barrios Vásquez E M, Arteaga Flórez C (2023): Colección de Anélidos del Museo de Historia Natural Marina de Colombia - Makuriwa (Invemar). v2.2. Instituto de Investigaciones Marinas y Costeras - Invemar. Dataset/Occurrence. https://doi.org/10.15472/ssc1ui
8b04fdd7-80b3-4001-ac93-e6b88c91aa82	Linse,K., Cope,T., Lorz,A.-N. and Sands,C. Is the Scotia Sea a center of Antarctic marine diversification? Evidence of cryptic speciation in the circum-Antarctic bivalve Lissarca notorcadensis (Arcoidea: Philobryidae) Polar Biology 30( 8): 1059-106, 2006
bce44160-d9d3-415b-9cfc-7140b790d57d	Australian Antarctic Data Centre. Southern Giant Petrel census data within the Australian Antarctic Territory.
76c3acae-1579-4e86-8b08-5b03ea4c61ba	Baker,A.J., Pereira,S.L., Haddrath,O.P. and Edge,K.A. Multiple gene evidence for expansion of extant penguins out of Antarctica due to global cooling. Proc. Biol. Sci. 273 (1582), 11-17 (2006)
860689dd-8ea2-4df9-b7e4-c91d8ee49231	Grillo M, Bonello G, Cecchetto M, Guzzi A, Noli N, Cometti V, Schiaparelli S, Gan Y (2024). Planktonic, benthic and sympagic copepods collected in the desalination unit during the XXXIVth Expedition of the Italian National Antarctic Program (PNRA). Version 1.9. Italian National Antarctic Museum (MNA, Section of Genoa). Occurrence dataset. https://ipt.biodiversity.aq/resource?r=mna_planktonic-bent…
e9acab50-8203-4c1e-b2e7-cbb850670808	Semal, P. (2020) Royal Belgian Institute of Natural Sciences Bird Collection
27ed4683-952b-4857-b5a0-568c7a88fe8d	Stewart R (2022): Antarctica cetacean observations from the TAN1901 voyage to the Ross Sea. v1.1. The National Institute of Water and Atmospheric Research (NIWA). Dataset/Occurrence. https://nzobisipt.niwa.co.nz/resource?r=tan1901_antarctica_cetacean_data&amp;v=1.1
8a1ae661-e911-4967-bc06-1168fc5f2d89	iziko South African Museum - Fish Collection
e593e720-3260-406c-b3d1-7baaf402c5a6	Beltrán Echeverría F. A. &amp; Navarrete Becerra D. H. (2023). Colección de Equinodermos (Clase Crinoidea) del Museo de Zoología de la Universidad de Concepción UCCC_MZUC_EQU. Version 1.1. Museo de Zoología de la Universidad de Concepción (MZUC-UCCC). Occurrence dataset. https://ipt.iobis.org/esp-obis/resource?r=crinoidea&amp;v=1.1
a82b670a-46b9-4f96-975e-4be51e0bb42d	Baird, H., Miller, K., Stark, J.S. (2012, updated 2017) Resilience of Antarctic marine benthic invertebrates and the ecological consequences of environmental change - Amphipod Data Australian Antarctic Data Centre - CAASM Metadata.
086b3f21-f424-42bc-9dd4-5a9fc18f802f	Gavrilova N. (2002). Microzooplankton data (Tintinnida) collected during 7-th Ukrainian Antarctic Expedition (March, 2002) on board of R/V Horizont (Bransfield Strait). Dataset published in electronic format by IBSS in 2013.
5b235cbe-37fb-400a-bd59-d03aad7c8fc4	Adlard R (2023): Queensland Museum Other Invertebrates - marine records. v1.11. CSIRO National Collections and Marine Infrastructure (NCMI) Information and Data Centre (IDC). Dataset/Occurrence. https://www.marine.csiro.au/ipt/resource?r=ala_co201&amp;v=1.11
67d8ee45-4dcc-4ed2-b855-5bc815a68b69	Sicinski J. 2008. Admiralty Bay Benthos Diversity Data Base (ABBED). Polychaeta. (http://www.scarmarbin.be)
012a6661-c257-4e5a-9057-138ad71071f7	Swadling, K. (2017, updated 2018) Ice core meiofauna during the SIPEX and SIPEX II voyages
56e55f76-6dda-403d-805b-f8922fa1766d	NA
9b34afca-0b6d-4bdd-8add-38e200d91936	A. Atkinson, V. Siegel , E. Pakhomov, P. Rothery (2004): Long-term decline in krill stock and increase in salps within the Southern Ocean. Nature 432: 100-103
4d06c540-63b7-48f5-b36d-15ed47a68793	Phillips L, Leihy R, Chown S (2023). Improving Species-Based Area Protection in Antarctica - data. Version 1.6. Antarctic Biodiversity Information Facility (ANTABIF). Occurrence dataset. https://ipt.biodiversity.aq/resource?r=species-based-area-protection-in-antarctica&amp;v=1.6
58f229d6-8aad-4d85-b4b6-621d4f25d5ec	Bray D (2022): Museums Victoria Ichthyology Collection. v1.9. CSIRO National Collections and Marine Infrastructure (NCMI) Information and Data Centre (IDC). Dataset/Occurrence. https://www.marine.csiro.au/ipt/resource?r=nmv_ichthyology&amp;v=1.9
a92e38d2-05ee-4a8f-8b1a-8d58fd34317f	Danis, B. &amp; Jangoux M. Contribution to the SCAR-MarBIN Register of Antarctic Marine Species (RAMS): Asteroidea, Echinodermata. Accessed through: De Broyer, C.; Clarke, A.; Koubbi, P.; Pakhomov, E.; Scott, F.; Vanden Berghe, E. and Danis, B. (Eds). The SCAR-MarBIN Register of Antarctic Marine Species (RAMS)
a0737a06-66ef-41e7-9458-9c05f53340b5	McGrouther M (2022): Australian Museum Ichthyology Collection. v1.11. CSIRO National Collections and Marine Infrastructure (NCMI) Information and Data Centre (IDC). Dataset/Occurrence. https://www.marine.csiro.au/ipt/resource?r=am_ichthyology&amp;v=1.11
0b91d8f6-a50e-44e4-b313-0df7f91f7483	See metadata record http://www1.data.antarctica.gov.au/aadc/metadata/metadata_redirect.cfm?md=AMD/AU/DB_Cetaceans_NSSD
9d76d971-e594-4aad-a145-d978f302e3af	Bigatti G, Mendez M M, Livore J P, Bravo G (2023). MBON POLE TO POLE: ROCKY SHORE BIODIVERSITY OF PUERTO MADRYN - 2022. Version 1.2. Caribbean OBIS Node. Samplingevent dataset. https://ipt.iobis.org/mbon/resource?r=puertomadryn_2022&amp;v=1.2
cbd631ea-c8ff-419f-8340-b29c7fdc416a	Romagnan, J.B., Jalabert, L., Olivier, M., Elineau, A., Brandao, M., Caray-Counil, L., Dimier, C., Picheral, M., Searson, S., Kandels-Lewis, S., Tara Oceans Consortium Coordinators, Karsenti, E., Pesant, S., Irisson, J.O., Lombard, F., Stemmann, L., Gorsky, G.; (2020) Occurrence of Eukaryotes in the size fraction &gt;200 micrometres, collected worldwide during the Tara Oceans expedition (2009-201…
e00e2de4-7e7a-4fae-a1da-d3b49aefbf08	Dally G (2023): Museum and Art Gallery of the Northern Territory Coelenterate Collection, Australia (1924 - 2013). v1.10. CSIRO National Collections and Marine Infrastructure (NCMI) Information and Data Centre (IDC). Dataset/Occurrence. https://www.marine.csiro.au/ipt/resource?r=ala_co207&amp;v=1.10
af047e0f-d9f7-4785-963e-310629a20f52	Australian Antarctic Data Centre (2018). Squid specimens from the 1991/92 V6 AAMBER2 voyage.
c28d9e6c-f5fb-482c-b804-2cd4de583884	Lörz and Held 2004 Molecular Phylogenetics and Evolution 31 (2004) 4–15
4e88f9c8-868e-4b0a-bc48-3d409a5448fe	University of Washington Ichthyology Collection (UWFC)
ce1d93f3-8b0f-4ee7-9a4d-0393a6ec7fea	Van Guelpen, L., 2016. Atlantic Reference Centre Museum of Canadian Atlantic Organisms - Invertebrates and Fishes Data. Version 4 In OBIS Canada Digital Collections. Bedford Institute of Oceanography, Dartmouth, NS, Canada. Published by OBIS, Digital http://www.iobis.org/. Accessed on –INSERT DATE
5a804d4e-7393-46ff-971c-0beceba02086	Maughan, B. and K. Arnold. 2010. UK Royal Navy Marine Mammal Observations. Data downloaded from OBIS-SEAMAP (http://seamap.env.duke.edu/dataset/64) on yyyy-mm-dd.
59be93d8-af01-4126-9758-0aee975c997a	Byrne C (2023): Tasmanian Museum and Art Gallery Vertebrate Collection - Marine records, Tasmania, Australia (1802-2010). v1.8. CSIRO National Collections and Marine Infrastructure (NCMI) Information and Data Centre (IDC). Dataset/Occurrence. https://www.marine.csiro.au/ipt/resource?r=ala_co111&amp;v=1.8
d613e932-1d8e-4fc1-b596-95d3f980ebdb	P Casanovas, HJ Lynch, WF Fagan, R Naveen (2013) Understanding lichen diversity on the Antarctic Peninsula using parataxonomic units as a surrogate for species richness. Ecology 94 (9), 2110-2110
5db2ffe4-8764-4647-9271-467192832793	Graham A (2023): Australian National Fish Collection (ANFC). v1.19. CSIRO National Collections and Marine Infrastructure (NCMI) Information and Data Centre (IDC). Dataset/Occurrence. https://www.marine.csiro.au/ipt/resource?r=csiro_anfc&amp;v=1.19
0b6fd326-7ec6-487a-a386-b4e0d655d3ef	Byrne C (2023): Tasmanian Museum and Art Gallery Invertebrate Collection - marine records. v1.8. CSIRO National Collections and Marine Infrastructure (NCMI) Information and Data Centre (IDC). Dataset/Occurrence. https://www.marine.csiro.au/ipt/resource?r=ala_co198&amp;v=1.8
270f3e70-ff9b-411d-b170-2bc914d83f26	Olivas González F J (2016): Biological Reference Collections ICM CSIC. Institute of Marine Sciences (ICM-CSIC). https://dx.doi.org/10.15470/qlqqdx
cfe87ba0-c6d2-4408-9378-1dca60cc6194	Senckenberg, Collection Cnidaria SMF. https://doi.org/10.15468/e2vb1g
c0c05803-63d7-434d-b7f6-db638d57ab36	GBIF-Sweden. Fishes of the Gothenburg Natural History Museum. https://doi.org/10.15468/xmrfet
c0677106-e5a9-4a39-8351-c6a141ea7efa	Samyn, Y., Semal, P. (2020) Royal Belgian Institute of Natural Sciences Cnidaria collection
8bd1c7c0-717d-4a4e-8b1c-9ff3c5698067	Rosenberg et al. A Biotic Database of Indo-Pacific Marine Mollusks. Morris, P., Pennsylvania, USA. http://clade.acnatsci.org/obis/
5cee0d88-c2bd-47fe-9a02-5e1a34af8fb3	MNRJ(2015) Coleção de Cnidaria do Museu Nacional da Universidade Federal do Rio de Janeiro (Hexacorallia e Octocorallia), 7679 registros (atualizado em 15/12/2016).
987a35d0-a3f3-4050-b8c4-de99b01d8eb6	Ericson G (2023): Australian Institute of Marine Science - Bioresources Library. v1.10. CSIRO National Collections and Marine Infrastructure (NCMI) Information and Data Centre (IDC). Dataset/Occurrence. https://www.marine.csiro.au/ipt/resource?r=aims_biotech&amp;v=1.10
fcce0330-1874-4403-9adf-1cc899b59221	Beltrán Echeverría F A &amp; Navarrete Becerra D H. (2023). Colección de Equinodermos (Clase Crinoidea) del Museo de Zoología de la Universidad de Concepción UCCC_MZUC_EQU. Version 1.0. Museo de Zoología de la Universidad de Concepción (MZUC-UCCC). Occurrence dataset. https://ipt.iobis.org/esp-obis/resource?r=crinoidea_museo_zoologia_udec&amp;v=1.0
87b76c35-0bcc-41e8-9398-32acd4c3c864	NA
c5687a17-e454-40f9-9a4b-d04b2c812d74	NA
7e1182b4-6748-4d69-9d80-70580b6e8dc7	Hoffmann, A., Zanol, J., Paiva, P. (2015) Coleção de Polychaeta do Museu Nacional da Universidade Federal do Rio de Janeiro, 4811 registros (atualizado em 23/11/2015).
4945cc97-c830-42bd-aec0-036f74937b93	NA
5cc534d3-ea6d-4f21-b3a5-620fdbe4f534	Bigatti G, Mendez M M, Livore J P, Bravo G (2023). MBON POLE TO POLE: ROCKY SHORE BIODIVERSITY OF PUERTO MADRYN - 2021. Version 1.3. Caribbean OBIS Node. Samplingevent dataset. https://ipt.iobis.org/mbon/resource?r=puertomadryn_2021&amp;v=1.3
00032856-12cd-46ff-b9d5-ddeaecae3c95	Southwest Pacific OBIS (2013). Biological observation data from plankton surveys around New Zealand. Southwestern Pacific OBIS, National Institute of Water and Atmospheric Research (NIWA), Wellington, New Zealand, 36723 records, Online http://nzobisipt.niwa.co.nz/resource.do?r=mbis_plankton released on June 22, 2014.
8faf0e94-1c0e-479d-942c-7f21a4c0a5b4	Webmaster O (2022): Tasmanian Museum and Art Gallery provider for OZCAM - marine records. v1.9. CSIRO National Collections and Marine Infrastructure (NCMI) Information and Data Centre (IDC). Dataset/Occurrence. https://www.marine.csiro.au/ipt/resource?r=tmag_marine&amp;v=1.9
fb5e8ac4-ae03-446a-b909-452b71041a3f	Danis B, Jangoux M, 2008. Sea stars from the Marion Dufresne MD03 expedition in Kerguelen islands. Contribution to the SCAR-Marine Biodiversity Information Network.
dd7b09c3-137c-443d-a145-2401f400c441	Boles W (2022): Australian Museum Ornithology Collection - marine records. v1.12. CSIRO National Collections and Marine Infrastructure (NCMI) Information and Data Centre (IDC). Dataset/Occurrence. https://www.marine.csiro.au/ipt/resource?r=am_ornithology&amp;v=1.12
38834776-d4a3-442b-82ea-726054c6dd28	Rohde, K.. (2000, updated 2018) Ecology and Zoogeography of Parasites of Antarctic Fish
b1e300c3-67e1-4de1-b6d1-467f10acb2ad	Thornhill et al . 2008. Mol. Ecol. 17 (23), 5104-5117
88bb5351-cbed-4448-abf8-fdeae8b1abaf	Kürzel, Kaiser, Brix, Colemann, Tandberg, Oldeland, Lörz (2022): Amphipod distribution data from the North Atlantic and Artic waters compiled from literature records published in 1931-2018.
2e471257-d3af-40f7-ba72-fccdb460fc2b	iziko South African Museum - Marine Mammal Collection
340cf56f-f494-48c1-9f13-dd1fb3bfbdf2	Nakae M, Shinohara G (2018). Fish collection of National Museum of Nature and Science. National Museum of Nature and Science, Japan. Occurrence dataset https://doi.org/10.15468/w3dzv1 accessed via GBIF.org on yyyy-mm-dd.
685b3956-c37a-433a-b661-2bb7b11cf9f8	Ministry for Primary Industries (2014). Soviet Fishery Data (New Zealand Waters) 1964-1987. Southwestern Pacific OBIS, National Institute of Water and Atmospheric Research (NIWA), Wellington, New Zealand, 111883 records, Online http://nzobisipt.niwa.co.nz/resource.do?r=mbis_soviettrawl released on November 5, 2014.
65e22bb0-846a-4632-ae76-0e8e1bc2adc3	The data in this project is publicly available under a Creative Commons Attribution-NonCommercial-ShareAlike License. If you use these data in any type of publication then you must cite the project DOI (if available) or any published peer-reviewed papers associated with the study. We strongly encourage you to contact the data custodians to discuss data usage and appropriate accreditation. Rights …
602bfc11-b931-4cdd-92a4-983205839adb	Senckenberg, Collection Porifera SMF https://doi.org/10.15468/kvr2go
8a142215-16a0-4d1c-af6c-1d0cc2c1d996	Happywhale. 2023. Happywhale - Chinstrap penguin in Southern Ocean. Data downloaded from OBIS-SEAMAP (http://seamap.env.duke.edu/dataset/1792) on yyyy-mm-dd originated from Happywhale.com.
d8634135-090e-455b-8d98-c319bfd7aaed	Samyn, Y., Semal, P. (2020) Royal Belgian Institute of Natural Sciences marine Chelicerata collection
747833df-5664-4e4b-ab70-9b5ba2986f09	Vermin W.; Coomans A.; Vakgroep Biologie; Faculteit Wetenschappen. Universiteit Gent: Belgium; (2016): Typhloplanoida from the southern hemisphere (Zanzibar, Kenya, Kerguelen, Australia and Weddell Sea). (http://www.vliz.be/en/imis?module=dataset&amp;dasid=4510) https://dx.doi.org/10.14284/93
94733b9b-61d0-40c3-8577-440dd4cb2c41	Semal, P. (2020) Royal Belgian Institute of Natural Sciences Mammalia collection
3e9b3c7e-d405-4333-b545-9ebe92cd1660	British Antarctic Survey, BIOPEARL I expedition JR 144 on RRS James Clark Ross
534558e7-765f-40e2-89bd-dfc4cda06e0c	A. Atkinson, V. Siegel , E. Pakhomov, P. Rothery (2004): Long-term decline in krill stock and increase in salps within the Southern Ocean. Nature 432: 100-103
8c35c13c-174b-4d86-a050-d714a99a7009	Happywhale. 2023. Happywhale - Gentoo penguin in Southern Ocean. Data downloaded from OBIS-SEAMAP (http://seamap.env.duke.edu/dataset/2221) on yyyy-mm-dd originated from Happywhale.com.
168f4ed7-0d77-43cb-a6af-e689bb5dedae	Janetzki H (2023): Queensland Museum Birds - marine records. v1.9. CSIRO National Collections and Marine Infrastructure (NCMI) Information and Data Centre (IDC). Dataset/Occurrence. https://www.marine.csiro.au/ipt/resource?r=ala_co151&amp;v=1.9
f3f38f7e-d905-4c59-a574-a2809ce8f118	Fevolden S (1979) Investigations on krill (Euphausiacea) sampled during the Norwegian Antarctic Research Expedition 1976-77 . Sarsia 64: 189-198
10c69325-1aa3-4deb-ba1b-3f635b221a92	Dally G (2023): Museum and Art Gallery of the Northern Territory Porifera Collection. v1.10. CSIRO National Collections and Marine Infrastructure (NCMI) Information and Data Centre (IDC). Dataset/Occurrence. https://www.marine.csiro.au/ipt/resource?r=magnt_porifera&amp;v=1.10
1fffd2ee-36af-4466-9feb-c1056b2150b9	Australian Antarctic Data Centre. Hydroids of the BANZARE Antarctic expeditions 1929 - 1931.
80aaea0e-fdba-411c-bb52-4c0992638587	NA
b976134b-70af-4608-ae99-9ad599e284c6	Bowden D, Constantine R (2020): Marine mammal observations from the TAN1802 voyage to the Ross Sea, Antarctica. v1.0. The National Institute of Water and Atmospheric Research (NIWA). Dataset/Occurrence. https://nzobisipt.niwa.co.nz/resource?r=tan1802marinemammalsightings&amp;v=1.0
7c9aa715-ea1e-4dae-876b-1fde99448ce0	Semal, P. (2020) Royal Belgian Institute of Natural Sciences Vertebrates/Types collection
f1e773cb-e896-45b0-8a1e-faded8facb33	Sicinski J., Bamber R. 2008. Admiralty Bay Benthos Diversity Data Base (ABBED). Pycnogonida. (http://www.scarmarbin.be)
a7c96474-3f59-4901-81da-8370557d51d4	Australian Antarctic Data Centre. Squid collection from 1995/96 V4 BROKE.
95555305-3513-4daa-816d-6026e1533e07	Pimenta A (2023). Mollusca Collection - Museu Nacional/UFRJ. Version 1.9. Museu Nacional / UFRJ. Occurrence dataset. https://ipt.sibbr.gov.br/mnrj/resource?r=mnrj_mollusca&amp;v=1.9
80d12cdc-b97d-44b8-8a38-bed0bc54590f	Webber, T. 2021. Acoustic detections in Northeast and South Atlantic. Data downloaded from OBIS-SEAMAP (https://seamap.env.duke.edu/dataset/2155) on yyyy-mm-dd.
9646a810-f892-4eaf-aa83-a858eb70f709	Kathrin Krabbe1, Florian Leese1 , Christoph Mayer1, Ralph Tollrian1 and Christoph Held2. Polar Biology Volume 33, Number 3 / March, 2010. p281-292.
9dfaef79-f9ac-4866-9718-6bd6a76f28ae	Ingleby S (2023): Australian Museum Mammalogy Collection - marine records. v1.9. CSIRO National Collections and Marine Infrastructure (NCMI) Information and Data Centre (IDC). Dataset/Occurrence. https://www.marine.csiro.au/ipt/resource?r=ala_co80&amp;v=1.9
d87007d2-8d53-4c79-93ff-5ebafebbe6bb	Heindler F, Christiansen H, Frédérich B, Dettaï A, Lepoint G, Van de Putte A, Volckaert F (2020): DNA metabarcoding of the prey and microbiome of museum specimen Antarctic trematomid fishes. v1.3. SCAR - Microbial Antarctic Resource System. Dataset/Occurrence. https://ipt.biodiversity.aq/resource?r=historic_antarctic_fish_dataset_2019&amp;v=1.3
9f1a9d1c-833e-4fbc-9ecf-1918c7a8b699	Khidas K (2024): Canadian Museum of Nature Fish Collection. v1.136. Canadian Museum of Nature. Dataset/Occurrence. http://ipt.nature.ca/resource?r=cmn_fish&amp;v=1.136
49bbc435-2bff-432c-8dd4-b2e7b514ada3	Rogers, A. and J. Hall-Spencer. Cold-water Corals. UNEP World Conservation Monitoring Centre (UNEP-WCMC), 2005, Version 2.0.
d9ad4dd5-5fd9-4c9c-9843-bfa04769b4f8	University of Kansas Biodiversity Institute Ichthyology Collection
4f46f9d8-dc63-4546-9dd5-075df3d25e4a	iziko South African Museum - Crustacean Collection
c998748f-0dd0-4c5f-bb7d-1663ce3dacad	Murina G.V. (2013). Zoobenthos data from different sources (collected and extracted from literature), personal archive of G.V. Murina (IBSS). Dataset published in electronic format by IBSS in 2013, consulted via iOBIS on [date].
5bb57395-5f90-4c8d-8f84-e2ead1f28a3d	Petryashov V. Geographic distribution of Lophogastrida species in the Antarctic and sub-Antarctic regions.
1fa7faac-a46c-4d7a-8d5c-8dde6d611dcc	Reid C (2023): Queen Victoria Museum and Art Gallery - Marine Birds. v1.8. CSIRO National Collections and Marine Infrastructure (NCMI) Information and Data Centre (IDC). Dataset/Occurrence. https://www.marine.csiro.au/ipt/resource?r=ala_co158&amp;v=1.8
a1beaeb4-b27c-4b26-9783-2861984d8e4a	Davie P (2023): Queensland Museum Crustaceans. v1.10. CSIRO National Collections and Marine Infrastructure (NCMI) Information and Data Centre (IDC). Dataset/Occurrence. https://www.marine.csiro.au/ipt/resource?r=qm_crustaceans&amp;v=1.10
00f47c38-6233-4d6c-bd93-67a771ab6224	Senckenberg: Collection Polychaeta SMF https://doi.org/10.15468/ehpqkw
0a7878bd-6b37-4846-a402-5c1ffc6495fa	Happywhale. 2023. Happywhale - Emperor Penguin in Southern Ocean. Data downloaded from OBIS-SEAMAP (http://seamap.env.duke.edu/dataset/1927) on yyyy-mm-dd originated from Happywhale.com.
7b10ab45-4e68-423f-ae04-0ebf66cd2030	Zwerner D E (2023): Parasitic Copepods of Some Antarctic and New Zealand Fishes. v1.0. Southwestern Pacific Ocean Biogeographic Information System (OBIS) Node. Dataset/Occurrence. https://nzobisipt.niwa.co.nz/resource?r=parasitic_copepods_nz_1966&amp;v=1.0
5df2790c-bb76-4009-a36a-c3483cd8248d	Janetzki H (2023): Queensland Museum Mammals - marine records. v1.7. CSIRO National Collections and Marine Infrastructure (NCMI) Information and Data Centre (IDC). Dataset/Occurrence. https://www.marine.csiro.au/ipt/resource?r=ala_co150&amp;v=1.7
c67e4372-e610-4e8f-bf25-43d4e885c1fc	Fry, B.G., Hodgson, W. and Norman, J. (2007, updated 2017) Venom on ice: Novel venoms from Antarctic marine animals. - CAASM Metadata
f68aab55-9261-49fa-8bf9-e6fe6fa7661b	Samyn, Y., Semal, P. (2020) Royal Belgian Institute of Natural Sciences Mollusca collection
59ea7e58-052b-4107-9b7d-23ec2c46122e	Zárate M (2020): Hydrographic profiles in South West Atlantic Ocean derived from Southern Elephant seals dives. v1.6. ArOBIS Centro Nacional Patagónico. Dataset/Samplingevent. http://arobis.cenpat-conicet.gob.ar:8081/resource?r=sestracks&amp;v=1.6
e981eab6-f849-4891-8fac-495852829456	Johns D, Broughton D (2019): The CPR Survey. v1.0. Marine Biological Association. Dataset/Samplingevent https://doi.org/10.17031/1629
72bb39c7-7bb4-435c-affc-1aa66a5b2a5b	Reyes L (2015): Cetacean distribution in the South Atlantic and South Pacific Ocean (AR-OBIS). v1.10. ArOBIS Centro Nacional Patagónico. Dataset/Occurrence. http://arobis.cenpat-conicet.gob.ar:8081/resource?r=arobis-cetaceans&amp;v=1.10
af015774-471e-4e5f-a061-50e0a74c4bb7	The data in this project is publicly available under a Creative Commons Attribution-NonCommercial-ShareAlike License. If you use these data in any type of publication then you must cite the project DOI (if available) or any published peer-reviewed papers associated with the study. We strongly encourage you to contact the data custodians to discuss data usage and appropriate accreditation. Rights …
e06daf5d-9e6b-44e1-a6a7-cc91a3ee1f3b	Johnson J (2023): Queensland Museum Fishes - Marine records. v1.10. CSIRO National Collections and Marine Infrastructure (NCMI) Information and Data Centre (IDC). Dataset/Occurrence. https://www.marine.csiro.au/ipt/resource?r=qm_fish&amp;v=1.10
4a606f86-2e7b-44a3-b50d-3d55a887a11f	Denver Museum of Nature &amp; Science Marine Invertebrate Collection
e64fd081-4b4f-4883-bdfb-10f829816c36	CSIRO - Australian National Algae Culture Collection
7fad32f7-40f3-4134-84a8-beca24103910	iziko South African Museum, South Africa Shark Collection. AfrOBIS, South Africa, Cape Town, South Africa.
fb1eb4da-2eb2-4317-97c3-cda65112b4a5	Indian Ocean Biodiversity Information System (IndOBIS)- Distribution records of marine organisms from the Indian Ocean.
6078be2d-e1af-47b3-bd70-3956dd95f664	Muir P (2023): Queensland Museum Corals. v1.12. CSIRO National Collections and Marine Infrastructure (NCMI) Information and Data Centre (IDC). Dataset/Occurrence. https://www.marine.csiro.au/ipt/resource?r=qm_corals&amp;v=1.12
bf1eb7ca-569b-497f-9eeb-46889eb2f781	Samyn, Y., Semal, P. (2020) Royal Belgian Institute of Natural Sciences Brachiopoda collection
fa6daffa-808f-463f-96be-8b7b5801b3c9	NA
a5edf42e-7768-4d1a-8df1-e13fd5d7c8c5	Hyrenbach, D. 2007. SIO Marine Bird and Mammal Survey 2004. Data downloaded from OBIS-SEAMAP (http://seamap.env.duke.edu/dataset/227) on yyyy-mm-dd.
a3e8280e-fc7d-495d-9b76-ded6e8943300	Any users of IMOS data are required to clearly acknowledge the source of the material in the format: "Data was sourced from the Integrated Marine Observing System (IMOS) - IMOS is a national collaborative research infrastructure, supported by Australian Government." If relevant, also credit other organisations involved in collection of the particular datastream (as listed in 'credit' in the metad…
f3b2d280-6c96-4755-a2b6-53884b724c33	Happywhale. 2020. Happywhale - Harbor Seal in Southern Ocean. Data downloaded from OBIS-SEAMAP (http://seamap.env.duke.edu/dataset/2105) on yyyy-mm-dd originated from Happywhale.com.
4fc658bf-d9b6-408b-ac2b-2e5e90bcba4a	Happywhale. 2020. Happywhale - Layard''s beaked whale in Southern Ocean. Data downloaded from OBIS-SEAMAP (http://seamap.env.duke.edu/dataset/2047) on yyyy-mm-dd originated from Happywhale.com.
f8c046f0-e8ae-49f5-b94c-f78809a8b7dc	Moore G (2023): Western Australian Museum Fish Collection - Marine records. v1.10. CSIRO National Collections and Marine Infrastructure (NCMI) Information and Data Centre (IDC). Dataset/Occurrence. https://www.marine.csiro.au/ipt/resource?r=wam_ichthyology&amp;v=1.10
36590eda-af3f-46db-839e-497e7f77ec9a	Travouillon K (2023): Western Australian Museum Mammal Collection - marine records. v1.7. CSIRO National Collections and Marine Infrastructure (NCMI) Information and Data Centre (IDC). Dataset/Occurrence. https://www.marine.csiro.au/ipt/resource?r=ala_co123&amp;v=1.7
12817fc1-84bd-49d1-a8b8-789e6e73aecd	NA
378dedc6-2371-48cd-9451-6b6dc70d322a	Happywhale. 2022. Happywhale - Hourglass Dolphin in Southern Ocean. Data downloaded from OBIS-SEAMAP (http://seamap.env.duke.edu/dataset/2184) on yyyy-mm-dd originated from Happywhale.com.
4a058eda-7edc-400b-a5a2-49dc8c193412	McClain CR, Balk MA, Benfield MC, Branch TA, Chen C, Cosgrove J, Dove ADM, Gaskins LC, Helm R, Hochberg FG, Lee FB, Marshall A, McMurray SE, Schanche C, Stone SN, Thaler AD (2015) Data from: Sizing ocean giants: patterns of intraspecific size variation in marine megafauna. Southwestern Pacific OBIS, National Institute of Water and Atmospheric Research (NIWA), Wellington, New Zealand, 4563 records…
45ace68f-cb1a-49b5-8ac8-33edd19b46cf	Happywhale. 2021. Happywhale - Adelie Penguin in Southern Ocean. Data downloaded from OBIS-SEAMAP (http://seamap.env.duke.edu/dataset/2108) on yyyy-mm-dd originated from Happywhale.com.
6e5e5df0-1312-4c75-abff-644e9ade33df	National Museum of Nature and Science, Japan (2020). Invertebrate collection of the Seto Marine Biological Laboratory, Kyoto University. Occurrence dataset https://doi.org/10.15468/96qm5a accessed via GBIF.org on 2021-06-01.
47d6cc38-cc22-438d-a1bd-c63202d85290	South S (2023): South Australian Museum Australian Biological Tissue Collection - marine records. v1.8. CSIRO National Collections and Marine Infrastructure (NCMI) Information and Data Centre (IDC). Dataset/Occurrence. https://www.marine.csiro.au/ipt/resource?r=ala_co166&amp;v=1.8
9f8656fd-43dd-467e-a008-814cf028317c	Antonopoulou M. 2021. Marine Turtle Conservation Project 2012-2013. Data downloaded from OBIS-SEAMAP (http://seamap.env.duke.edu/dataset/1282) on yyyy-mm-dd originated from Satellite Tracking and Analysis Tool (STAT; http://www.seaturtle.org/tracking/index.shtml?project_id=494).
9b161b02-0f21-44e7-ac73-0ad7d4c95172	iziko South African Museum - Mollusc Collection
2a17430f-ec53-44dc-b09b-5a1d252820c0	Reid C (2023): Queen Victoria Museum and Art Gallery - Marine Invertebrates. v1.8. CSIRO National Collections and Marine Infrastructure (NCMI) Information and Data Centre (IDC). Dataset/Occurrence. https://www.marine.csiro.au/ipt/resource?r=ala_co258&amp;v=1.8
8e5f7422-20e7-484b-8f65-038ed608d377	Happywhale. 2020. Happywhale - Short-finned Pilot Whale in Southern Ocean. Data downloaded from OBIS-SEAMAP (http://seamap.env.duke.edu/dataset/2092) on yyyy-mm-dd originated from Happywhale.com.
960af095-723d-45a1-ba60-8b2c69550aa4	Happywhale. 2023. Happywhale - Sei Whale in Southern Ocean. Data downloaded from OBIS-SEAMAP (http://seamap.env.duke.edu/dataset/1987) on yyyy-mm-dd originated from Happywhale.com.
82b9ede1-962d-42a5-acde-26b889b06858	Horton P (2023): South Australian Museum Ornithology Collection - marine records. v1.11. CSIRO National Collections and Marine Infrastructure (NCMI) Information and Data Centre (IDC). Dataset/Occurrence. https://www.marine.csiro.au/ipt/resource?r=sam_marine_ornithology&amp;v=1.11
00a7f490-7418-413b-a9f1-666f186769b6	Dally G (2023): Museum and Art Gallery of the Northern Territory Malacology Collection - marine records. v1.11. CSIRO National Collections and Marine Infrastructure (NCMI) Information and Data Centre (IDC). Dataset/Occurrence. https://www.marine.csiro.au/ipt/resource?r=magnt_malacology&amp;v=1.11
af26e02c-7fae-44ff-9f20-1ba274cb10ce	Smith U (2023): Museums Victoria DNA Laboratory (1984 - 2017). v1.8. CSIRO National Collections and Marine Infrastructure (NCMI) Information and Data Centre (IDC). Dataset/Occurrence. https://www.marine.csiro.au/ipt/resource?r=ala_co274&amp;v=1.8
8ba043fd-a7c5-4562-a56b-dc1225d03937	NA
9db24ef5-0c19-4a5b-82a7-be3a31dec4b8	The Plankton Society of Japan, The Japanese Association of Benthology (2018) Plankton&amp;BenthosResearch at http://www.godac.jamstec.go.jp/bismal/e/PlanktonBenthosResearch. Accessed on yyyy-mm-dd.
6e081641-0bf2-4f4e-9d47-8a6aed8b4dfe	Happywhale. 2022. Happywhale - Humpback Whale in South Atlantic Ocean. Data downloaded from OBIS-SEAMAP (http://seamap.env.duke.edu/dataset/1766) on yyyy-mm-dd originated from Happywhale.com.
5d084f0c-bda5-422f-82db-0ba087829530	Johnstone R (2023): Western Australian Museum Bird Collection - marine records. v1.8. CSIRO National Collections and Marine Infrastructure (NCMI) Information and Data Centre (IDC). Dataset/Occurrence. https://www.marine.csiro.au/ipt/resource?r=ala_co121&amp;v=1.8
da08bb1a-19d6-435e-b0bc-90982b22c3a4	Marshall B, Houart R (2022): The genus Pagodula (Mollusca: Gastropoda: Muricidae) in Australia, the New Zealand region and the Tasman Sea. v1.0. Southwestern Pacific Ocean Biogeographic Information System (OBIS) Node. Dataset/Occurrence. https://nzobisipt.niwa.co.nz/resource?r=pagodulaausna&amp;v=1.0
5f6e6e4c-0e3e-4722-88a7-e3c0590df38a	Coelho, L.O., Colin, S., Berthelot, H., Santangeli, L., Lombard, F., Carsique, M., Dvorak, E., Pierella, J., Vincent, F., Dimier, C., Picheral, M., Searson, S., Kandels-Lewis, S., Tara Oceans Consortium Coordinators, Karsenti, E., Pesant, S., Sunagawa, S., C., Bowler, Bork, P., Pepperkok, R., de Vargas C.,; (2020) Occurrence of Eukaryotes in the size fraction 20-180 micrometres, collected worldwi…
c847a122-9aab-4f67-b404-ebbc581fa57a	Nicholls D. 2021. Marion Wanderers. Data downloaded from OBIS-SEAMAP (http://seamap.env.duke.edu/dataset/392) on yyyy-mm-dd originated from Satellite Tracking and Analysis Tool (STAT; http://www.seaturtle.org/tracking/index.shtml?project_id=209).
f2648939-cd1e-4fe5-ac85-400ed753aa37	(2018): Types_collection_Carcinolgy_MN_UFRJ. v2.0. Tropical and Subtropical Western South Atlantic OBIS. Dataset/Occurrence. http://doi.org/10.25607/b04qsc
65429205-459b-4600-bd4e-e3abe7aeab31	NA
aa32f563-b2ea-471b-bca1-5410a17ca607	University of Kansas Biodiversity Institute Ichthyology Collection
d9a20f0e-2653-4f02-a1ed-eb90782f6b09	MNHN - Museum national d'Histoire naturelle: The echinoderm collection (IE) of the Muséum national d'Histoire naturelle (MNHN - Paris) doi:10.15468/tp2nxo
c62f9dc2-39ed-4792-b2a3-ccbac59f00d0	Semal, P. (2020) Royal Belgian Institute of Natural Sciences Pisces Collection
553e813b-993b-46f4-b42e-d3a5bf064572	Dabin, W. 2022. Observatoire Pelagis - Reseau National Echouage (French stranding network) strandings 1934-2020. Data downloaded from OBIS-SEAMAP (http://seamap.env.duke.edu/dataset/1406) on yyyy-mm-dd.
717559d3-e4e3-47cc-9fb1-277cf2a614ed	See Metadata record for details http://data.aad.gov.au/aadc/metadata/metadata_redirect.cfm?md=AMD/AU/AADC-00099
10b213e6-a9c4-459e-a40c-ef9edc461b97	Pyle R (2016). Bernice P. Bishop Museum. Version 8.1. Bernice Pauahi Bishop Museum. Occurrence dataset https://doi.org/10.15468/s6ctus accessed via GBIF.org on 2018-11-16.
e2c4a839-89b5-484f-a63c-df89c2f9f974	NA
80479e14-2730-436d-acaa-b63bdc7dd06f	Baranova, O.K, T.D. O'Brien, T.P. Boyer and I.V. Smolyar (2009). Plankton data. Chapter 16 in Boyer, T. P., J. I. Antonov , O. K. Baranova, H. E. Garcia, D. R. Johnson, R. A. Locarnini, A. V. Mishonov, T. D. O'Brien, D. Seidov, I. V. Smolyar, M. M. Zweng, 2009. World Ocean Database 2009. S. Levitus, Ed., NOAA Atlas NESDIS 66, U.S. Gov. Printing Office, Wash., D.C., 216 pp., DVDs
3cd94a39-6a58-4f0e-9c74-e044e7a0e737	Originator: Kosobokova K.N., Hirche H Publication_Date: 2009 Title: Zooplankton Eastern Arctic Ocean 1995, 1996, 1997, 1998 (Polarstern ARK-XI/1, ARK-XII, ARK-XIII, ARK XIV) Geospatial_Data_Presentation_Form: database Series_Information: Series_Name: Progress in Oceanography Issue_Identification: 82:265-280
544ffde0-fa23-4185-8a05-eac1d48edbe2	NA
4b667f4a-2c2c-401e-8fbb-9be0bdf41421	Meyer H K (2022): Morphotaxa Occurrence Data on Schulz Bank 2017-2018, Arctic Mid-Ocean Ridge. v1.2. Deep-sea OBIS node. Dataset/Samplingevent. https://ipt.iobis.org/obis-deepsea/resource?r=morphotaxa_occurrence_schulz_arctic&amp;v=1.2
1b92d97a-3a1d-4bbf-9304-c56ba34ea041	Fortier, L. Darnis, G. (2006) Vertical distribution of arctic mesozooplankton in Franklin Bay, southern Beaufort Sea, during winter 2003-04
9db41dcc-6aa3-4439-acf0-35d4d72402c9	Hopky, G.E. Lawrence, M.J. and Chiperzak, D.B.; Central and Arctic Region, Department of Fisheries and Oceans, Winnipeg, Manitoba R3T 2N6. (2004) NOGAP B2; Zooplankton Data from the Canadian Beaufort Sea Shelf, 1986. Canadian Data Report of Fisheries and Aquatic Sciences: 923
b0a7add2-dd9e-4020-9ca4-5df048c8f6a2	Fabri, M-C. et al., Ifremer BIOCEAN database (Deep Sea Benthic Fauna). Institut Français de Recherche pour l'Exploitation de la Mer, Ifremer, Issy-les-Moulineaux, France. World Wide Web electronic publication, http://www.ifremer.fr/isi/biocean
a4236fe5-21ab-4faa-9221-ed8c65f92c4d	The Norwegian Oil Industry Association, 2000: Offshore reference stations, Finnmark. The Norwegian Oil Industry Association (OLF), Akvaplan-niva and Det Norske Veritas, Norway
0c59dc30-4b06-4572-addc-155042f81fd0	NA
c380d2c9-98b3-48cf-af6c-56a88b81f1a4	Fautin, Daphne G. (2013). Hexacorallians of the World.
561441ab-128b-4be7-8fce-de1ef79855da	Norwegian Institute for Nature Research: SEAPOP NINA, 2014-02-08. Accessed via http://www.gbif.org/dataset/4c7a13a5-72b1-41ff-ad7c-8af40d3cc3cc on yyyy-mm-dd https://doi.org/10.15468/gk9xqd
dd335e79-f580-44a1-bedc-1476437eb73e	NA
2d60dbdc-e801-4c66-991e-d484e8b08227	NA
14fa3c3e-259c-4af9-9314-eee1dc3a119b	Hassel, A. (2014). MAREANO - Base-line mapping of epifauna obtained with Beamtrawl. Institute of Marine Research, Norway https://doi.org/10.15468/iomgfj
9a37fc55-1fc8-4c19-b649-10d86c03b7bb	Hyrenbach, D., F. Huettmann and J. Chardine. 2012. PIROP Northwest Atlantic 1965-1992. Data downloaded from OBIS-SEAMAP (http://seamap.env.duke.edu/dataset/280) on yyyy-mm-dd.
c5bfe9a3-0070-427c-a69c-cabd36f0632c	Ferguson, M. 2013. Marine mammal aerial surveys in the Bering, Chukchi and Beaufort Seas 1979-2010. Data downloaded from OBIS-SEAMAP (http://seamap.env.duke.edu/dataset/825) on yyyy-mm-dd.
f3e2bdd3-d495-421a-9182-92432ef24c79	Data published by Fisheries and Oceans Canada and the Canadian Museum of Nature in 2019.
eb5a052f-428e-4a6d-8058-3785c9356df7	Citation_Information: Originator: K.N. Kosobokova Publication_Date: 1982 Title: Composition and distribution of the biomass of zooplankton in the central Arctic Basin 1975, 1976, 1977 Geospatial_Data_Presentation_Form: document
19119a0f-92f3-4662-85c5-30f8472067cf	NA
6674b962-d4ba-4379-991a-6989a9983191	Knutsen, T.; Dalpadado, P. (2014). IMR Zooplankton Barents Sea. Institute of Marine Research, Norway
a4bb1978-5aa4-4fd2-b8f3-ffc19b6467dc	Boisseau, O. 2014. Visual sightings from Song of the Whale 1993-2013. Data downloaded from OBIS-SEAMAP (http://seamap.env.duke.edu/dataset/1158) on yyyy-mm-dd.
ab739816-4077-4067-8f2e-00b9c41f8ddb	Bakkeplass, K. (2014). IMR Juvenile fish monitoring. Institute of Marine Research, Norway
d556b9d4-7625-4aa2-894d-441eabae47f7	Holte, B. (2014). MAREANO - Base-line mapping of fauna obtained with grab. Institute of Marine Research, Norway https://doi.org/10.15468/dlaxsw
1bcef367-cb04-4cf6-ab1e-eab1c2b0172a	https://dx.doi.org/10.1594/PANGAEA.760905
a9848680-b804-455a-b6b5-2c5c1d0dbcde	Woolmer, G. 2013. Historical distribution of whales shown by logbook records 1785-1913. Data downloaded from OBIS-SEAMAP (http://seamap.env.duke.edu/dataset/885) on yyyy-mm-dd.
bc01451e-d990-4ad1-8315-e3fb6e9cf461	NA
55fdf3b0-744a-4a29-a81e-7d9884be1a91	Broms, C. (2014). IMR Zooplankton Norwegian Sea. Institute of Marine Research, Norway
2891a788-9f30-4413-8f73-9e7686890e9d	NA
2d282ae5-1a96-412e-927a-2a0883791c97	Lewis, M.K. and D. Sameoto. (2017). BioChem: Davis Strait and Baffin Bay Zooplankton. Version 2 In OBIS Canada Digital Collections. Bedford Institute of Oceanography, Dartmouth, NS, Canada. Published by OBIS, Digital http://www.iobis.org/. Accessed on –INSERT DATE
cdcddae2-a8e0-4c86-9e8d-f85134876937	NA
837dff49-b281-4d12-a2b0-042095ff2945	Iken K, Bluhm B (2022): US-CAN-Transboundary_BOEMproject_Beaufort Sea_Epibenthos_2012_2013_2014. v1.1. Deep-sea OBIS node. Dataset/Occurrence. https://ipt.iobis.org/obis-deepsea/resource?r=us-can-transboundary_boemproject&amp;v=1.1
e5389590-6d7e-4752-b84b-faa2a411db87	ICES VME Database (http://vme.ices.dk)
c24bf1c2-2c62-4056-a841-56d94e6e876a	ROM Fish Collection (accessed through GBIF data portal, http://data.gbif.org/datasets/resource/660, 2012-01-20) http://doi.org/10.15468/syisbx
51391fb1-ae4d-44d8-9178-a06f95545604	Gjerdrum, Carina and Fifield, David A. 2020. CWS-EC Eastern Canada Seabirds at Sea (ECSAS). Version 6 (2020-Sep). In OBIS Canada Digital Collections. Bedford Institute of Oceanography, Dartmouth, NS, Canada. Published by OBIS, Digital http://www.iobis.org/. Accessed on –INSERT DATE
17ce69d0-2504-4ae3-bc87-16b096863f51	Markhaseva, E.L., Golikov, A.A., Agapova, T.A., Beig, A.A. 1985 Archives of the Arctic Seas Zooplankton 1
2b7d7abe-dbc7-428d-87bd-0a8c900130a0	NA
0912e81c-c5ac-4a53-b719-a9ae6535f895	Meurisse, L., Semal, P. (2020) Royal Belgian Institute of Natural Sciences Crustacea collection
51e93be3-9850-4fbb-9a07-88813527e942	NA
c80e637a-8cf3-484a-b6b0-587b1a7893e9	Lissette Victorero. (2023). Global benthic biogeographical regions and macroecological drivers for ophiuroids [Data set]. Zenodo. https://doi.org/10.5281/zenodo.7656699
6e41986a-678c-498d-ac85-8513dfc952a9	H.J. Hirche, K.N. Kosobokova, B. Gaye-Haake, I. Harms Originator: B. Meon and E.-M. Nöthig (2006). Structure and function of contemporary food webs on Arctic shelves: A panarctic comparison. The pelagic system of the Kara Sea-communities and components of carbon flow
857a8ddb-d144-416e-bc61-5f58280a0a01	Węslawski J. M. (1997). Svalbard tidal zone data. Polish Academy of Sciences; Institute of Oceanology (IOPAS), Poland.
ba3fc1a0-5ad0-4621-8712-e01292d9872c	ICES Contaminants and biological effects database (DOME – Biota). The International Council for the Exploration of the Sea, Copenhagen. 2010. Online source: http://ecosystemdata.ices.dk.
44513b57-0963-4668-a2ff-5f55c90fbc1b	NA
a28d3c22-183e-4e5e-a9ee-38240fcd4241	Hopky, G.E. Lawrence, M.J. and Chiperzak, D.B.; Central and Arctic Region, Department of Fisheries and Oceans, Winnipeg, Manitoba R3T 2N6. (2004) NOGAP B2; Zooplankton Data from the Canadian Beaufort Sea Shelf, 1986. Canadian Data Report of Fisheries and Aquatic Sciences: 923
52ccf89d-12a5-47c3-8b36-e3e9e6212c5b	Carin J. Ashjian, Robert G. Campbell, Harold E. Welch, Mari Butler,Donna Van Keuren. (2003) Annual cycle in abundance, distribution, and size in relation to hydrography of important copepod species in the western Arctic Ocean (SHEBA). Deep Sea Research, 50: 1235-1261
7e4228e5-a962-4b01-952f-7bf33e213a9c	Sameoto, D.D., Kennedy, M., Spry, J.S, Spry, J.M. (2013). Zooplankton datasets collected using the BIONESS sampler, ring nets and an Icelandic high speed sampler, 1967-2006. OBIS Canada Digital Collections. Published by OBIS http://www.iobis.org/. Accessed on –INSERT DATE
f7e3baa2-48c9-47d9-9219-0a457615d610	DFO. (2016). Central and Arctic Multi-Species Stock Assessment Surveys Version 6 In OBIS Canada Digital Collections. Bedford Institute of Oceanography, Dartmouth, NS, Canada. Published by OBIS, Digital http://www.iobis.org/. Accessed on –INSERT DATE
aa16d305-d413-4c4a-90be-b1ec3298d58d	NA
a145f369-b272-46f7-86bc-08412b1ee927	Sirenko B.I., ed. 2001. List of species of free-living invertebrates of Eurasian Arctic seas and adjacent deep waters. In: Explorations of the fauna of the seas. 51(59). St.Petersburg: 1-132.
7b32d3ea-a8ad-455c-b1e8-b22a34ca17fd	NA
b636df3e-401f-4832-bdb6-e9d477229448	Hjelset, Ann Merete; Institute of Marine Research, Norway (2018): Red king crab survey data from Finnmark Northern Norway in the period 1994 -2016
f41e98f0-f234-4888-b54e-b25abfb61ae4	Mecklenburg, C. W., T. A. Mecklenburg, B. A. Sheiko, and N. V. Chernova. 4 July 2006. Arctic marine fish museum specimens. Database submitted to ArcOD, Institute of Marine Science, University of Alaska Fairbanks
e40ceb92-0698-4154-83b7-ea763c61a6cb	NA
a4dad102-eb66-4217-a6b7-10d79ee17413	Stafford, K. 2014. Acoustic detections of Arctic mammals in the western Beaufort Sea 2010-2011. Data downloaded from OBIS-SEAMAP (http://seamap.env.duke.edu/dataset/914) on yyyy-mm-dd.
843d3c1f-d82a-4ebd-b5f9-299706f04789	Naumov, A. Benthos of the White Sea. A database. White Sea Biological Station, Zoological Institute RAS.
152259dc-9c20-4c1a-9644-8e4b509d4f73	Buhl-Mortensen, L. (2014). MAREANO - Base-line mapping of hyperbenthic crustacea fauna obtained with RP-sledge. Institute of Marine Research, Norway https://doi.org/10.15468/gecvl4
ab25396e-888b-4073-af34-4868ac1db8da	Nelson, John. (2014). DFO Pacific IOS zooplankton database - Zooplankton samples collected during cruises to the Canadian Arctic, 2006-2009. Version 1 In OBIS Canada Digital Collections. Bedford Institute of Oceanography, Dartmouth, NS, Canada. Published by OBIS, Digital http://www.iobis.org/. Accessed on –INSERT DATE
292f775d-c300-4e21-8af2-b3b16a0a0ddc	NA
e981eab6-f849-4891-8fac-495852829456	Johns D, Broughton D (2019): The CPR Survey. v1.0. Marine Biological Association. Dataset/Samplingevent https://doi.org/10.17031/1629
69be003f-bb8e-4bdd-ac63-6d2dcc119222	Kendall M., 1996: Arctic soft-sediment macrobenthos. Plymouth Marine Laboratory, UK
d6af0fac-8a21-4d77-8872-f10d471fc0cf	Catania D, Fong J (2024). CAS Ichthyology (ICH). Version 150.412. California Academy of Sciences. Occurrence dataset. http://ipt.calacademy.org:8080/resource?r=ich&amp;v=150.412
ab06f0c6-3de3-447a-b339-a8517f2c95ed	NA
69a06619-6cb4-4c8a-8bb2-41f88c5669a1	NA
44d02422-9ead-4392-8e0b-39aaefe2ce01	Hopky, G.E. Lawrence, M.J. and Chiperzak, D.B.; Central and Arctic Region, Department of Fisheries and Oceans, Winnipeg, Manitoba R3T 2N6. (1994) NOGAP B2; Zooplankton Data from the Canadian Beaufort Sea Shelf, 1984 and 1985. Canadian Data Report of Fisheries and Aquatic Sciences: 922.
d94f3ea4-4519-4eb0-9d03-5cfc1caab13f	The Norwegian Oil Industry Association, 2002: Offshore reference stations, Norwegian/Barents Sea. The Norwegian Oil Industry Association (OLF), Akvaplan-niva and Det Norske Veritas, Norway
b3f4c9ee-51a8-46d8-a4b1-e506e89ddff3	Somerfield, P.J (1997). Nematodes from Kongsfjord, Svalbard. Plymouth Marine Laboratory (PML), UK.
acb3f792-0f33-42e1-a2a8-28eb681e8cdb	Citation_Information: Originator: G.E. Hopky, M.J. Lawrence and D.B. Chiperzak Publication_Date: 1994 Title: NOGAP B2, Data on the Meio- and Macrobenthos, and related bottom sediments from Tuktoyaktuk Harbour and Mason Bay, N.W.T., March, 1985 to 1988 Geospatial_Data_Presentation_Form: document Series_Information: Series_Name: Canadian Data Report of Fisheries and Ocean Science 939Issue_Identific…
1febfcdd-3e1b-46db-b73d-1bbe81ce22a6	Miller R, Nozères C (2024). DFO Quebec Region MLI museum collection. Version 3.13. Fisheries and Oceans Canada. Occurrence dataset. http://iobis.org/mapper/?resource_id=2673
c633b0f8-90bb-43f2-8680-65ac26dd8400	NA
b922024c-ae33-45dd-88fc-70c82d65b365	NA
c7796179-94ff-4620-98a5-ce066e83f7ef	Kędra M. (2006). Kongsfjorden monitoring data – grid – 2006. Polish Academy of Sciences, Institute of Oceanology (IOPAS), Poland.
2fd06604-7d20-4712-9f68-eae9ae336bb5	Neal, P. R., Patterson, D.J. MICROBIS. 1 Jan. 2005, Version 1 (European data).
10fe54bb-b93b-4f00-bf4c-bd51542614ef	Flanders Marine Institute (VLIZ). Taxonomic Information System for the Belgian coastal area. 10 Aug 2004, Oostende, Belgium, Accessed on [dd/mm/yyyy].
140dcbab-d94c-48d5-94aa-221190cfbbb9	Citation_Information: Originator: MANDATORY for FGDC: The originator of the data Publication_Date: Unknown Title: Barents Sea Zooplankton – March and May 1998 and July 1999. Day/night stratified zooplankton sampling onboard the Norwegian R/V Jan Mayen. Program ALV. Online_Linkage: NA
f9ad999f-6460-404f-a594-189bafe3b52d	NA
86453e9e-24f5-47b1-b442-b6f86a9979b7	Vanermen N, Stienen EWM, Fijn R, Markones N, Holdsworth N, Osypchuk A, Pinto C, Desmet P (2022): European Seabirds at Sea (ESAS). ICES, Copenhagen, Denmark. <a href="https://esas.ices.dk">https://esas.ices.dk</a> https://dx.doi.org/10.14284/601
b99832a1-320a-48b0-8a54-a01409a321af	Dahle S., R. Palerud, N. Anisimova, 1992: Benthic fauna around Franz Josef Land. Akvaplan-niva, Norway.
9f1a9d1c-833e-4fbc-9ecf-1918c7a8b699	Khidas K (2024): Canadian Museum of Nature Fish Collection. v1.136. Canadian Museum of Nature. Dataset/Occurrence. http://ipt.nature.ca/resource?r=cmn_fish&amp;v=1.136
6a75e8b1-2412-4aff-9268-e219af09b2d9	Kennedy, M. 2005. BioChem: Copepod distribution in Resolute Passage, 1983-1989. OBIS Canada Digital Collections. OBIS Canada, Bedford Institute of Oceanography, Dartmouth, Nova Scotia, Canada, Version 1, Digital, retrieved from http://iobis.org/.
11bc2cb2-a837-4cd1-9450-52e3bb427cf6	Brown S.K.R., Zwanenburg K., Branton R. (2005). ECNASAP - East Coast North America Strategic Assessment. Version 1 In OBIS Canada Digital Collections. Bedford Institute of Oceanography, Dartmouth, NS, Canada. Published by OBIS, Digital http://www.iobis.org/. Accessed on –INSERT DATE
4e88f9c8-868e-4b0a-bc48-3d409a5448fe	University of Washington Ichthyology Collection (UWFC)
c606c47a-3892-4645-9521-630c9085e59f	NA
58aa1bf7-2332-41f2-bc74-0c472094af06	T.D. Smith ed. 'World Whaling Database: Individual Whale Catches, North Atlantic' in J.H Nicholls (comp.) HMAP Data Pages (https://oceanspast.org/hmap_db.php)
d97d80fe-773a-4891-8179-47f346456783	R.R. Hopcroft, C. Clarke, R.J. Nelson, K.A. Raskoff. Zooplankton Communities of the Arctic�s Canada Basin: the contribution by smaller taxa. Polar Biology, 28: 198-206
8dbd0669-92d1-41ef-a5db-527bc6aa1ec9	Cusson M (2018): Biodiversity of benthic assemblages on the Arctic continental shelf: historical data from Canada (1955 to 1977). v1.4. Canadian node of the Ocean Biogeographic Information System (OBIS Canada). Dataset/Occurrence. http://ipt.iobis.org/obiscanada/resource?r=cusson_arcticbenthos&amp;v=1.4
1d7b68ff-72ec-4a3a-b8e5-0e369c9696a3	NA
2efab3d2-83a8-49a4-bd2d-025434e9df90	NA
b1363fbb-afec-4dc7-85b6-39b8a5ebb55c	Angel, M. (2016). Personal library collection of Martin Angel of published and unpublished Halocyprid (Ostracoda) occurrences. Natural History Museum.
aefdfcac-74b8-42ac-88c6-ae67133ee4f3	NA
f0bbfd00-2631-4006-b6bc-5c88f166852c	NA
6b6ae0c9-662d-4a81-8caf-dd189db81f88	NA
3e8a8d84-09c1-475f-a172-c4d69af5d2ca	Galbraith, M. (2013) DFO Pacific IOS zooplankton database - Zooplankton collection from Arctic cruises, 1987-2000. Version 1 In OBIS Canada Digital Collections. Bedford Institute of Oceanography, Dartmouth, NS, Canada. Published by OBIS, Digital http://www.iobis.org/. Accessed on –INSERT DATE
392bc81f-4a51-429e-93d2-be78799fdd82	Feder HM, Jewett SC, Blanchard A. (2005) Southeastern Chukchi Sea (Alaska) epibenthos 1976. Polar Biology, 28: 402-421
c3aa6b9f-8409-4374-a481-5544222d8166	Happywhale. 2022. Happywhale - Humpback Whale in Arctic Ocean. Data downloaded from OBIS-SEAMAP (http://seamap.env.duke.edu/dataset/1762) on yyyy-mm-dd originated from Happywhale.com.
ec28374c-a11d-4bb9-89a1-7189127f4fd8	Originator: Rita Horner and David Murphy Publication_Date: 1985 Title:Species Composition and Abundance of Zooplankton in the Nearshore Beaufort Sea in Winter-Spring 1978-1980 Series_Information: Series_Name: Arctic Issue_Identification: 38: 201-209 Other_Citation_Details: NA Online_Linkage: Geospatial_Data_Presentation_Form: document
f3d7798e-7bf2-4b85-8ed4-18f2c1849d7d	Institut Français de Recherche pour l'Exploitation de la Mer – IFREMER (2016): COMARGIS: Information System on Continental Margin Ecosystems https://doi.org/10.15468/0djslr
f3748c6c-54d6-4754-849b-96c68086dcab	NA
7fa785bd-da15-43f3-8b74-2ccc76396381	Jim Hamilton. (2014). BioChem: Canadian Arctic ThruFlow Study plankton collection. Version 1 In OBIS Canada Digital Collections. Bedford Institute of Oceanography, Dartmouth, NS, Canada. Published by OBIS, Digital http://www.iobis.org/. Accessed on –INSERT DATE
3dbbeff2-2801-411f-80e5-438222f1aaa4	Originator: Howard M. Feder, Stephen C. Jewett, Arny L. Blanchard Publication_Date: 20060621Title: Southeastern Chukchi Sea (Alaska) macrobenthos Geospatial_Data_Presentation_Form: database Series_Information: Series_Name: Polar Biology Issue_Identification: 30:261-275
26de959f-8916-43cf-9472-170c28358a8e	Bakkeplass, K. (2014). IMR Macroplankton surveys. Institute of Marine Research, Norway
cbd631ea-c8ff-419f-8340-b29c7fdc416a	Romagnan, J.B., Jalabert, L., Olivier, M., Elineau, A., Brandao, M., Caray-Counil, L., Dimier, C., Picheral, M., Searson, S., Kandels-Lewis, S., Tara Oceans Consortium Coordinators, Karsenti, E., Pesant, S., Irisson, J.O., Lombard, F., Stemmann, L., Gorsky, G.; (2020) Occurrence of Eukaryotes in the size fraction &gt;200 micrometres, collected worldwide during the Tara Oceans expedition (2009-201…
b10beac2-4d29-426a-8954-22a2481d932c	Durner, G. M., 2010, Catalogue of Polar Bear (Ursus maritimus) maternal den locations in the Beaufort and Chukchi seas and nearby areas, 1910-2018 (ver. 2.0, January, 2020): U.S. Geological Survey data release, https://doi.org/10.5066/P9RPHH50
927d909a-3357-4ad8-b3b7-87d89ee0335f	Curtis, M.A. (2018) McGill University: Depth distributions of benthic polychaetes in two fjords on Ellesmere Island, NWT. Version 1 In OBIS Canada Digital Collections. Bedford Institute of Oceanography, Dartmouth, NS, Canada. Published by OBIS, Digital http://www.iobis.org/. Accessed on –INSERT DATE
b624e9f7-a5c1-415e-8c91-b4c3ccf1c495	Azovsky, A.I. Moscow State University. 2007. Occasional sampling of Harpacticoida in Gulf of Kandalaksha (White Sea) https://dx.doi.org/10.14284/29
ad96e7c9-c136-4fa6-ac1c-5c15b328c1b5	J.W. Wacasey, E.G. Atkinson, L. Derick and I. Weinstein (1977). Zoobenthos data from the Southern Beaufort Sea, 1971-1975. Fisheries and Environment Canada. Fisheries and Marine Service Data report 41
38e5dd79-5e2a-40aa-8638-7b72c8acbbae	Alexei Pinchuk (Unpublished) Arctic Ocean Chuckchi Sea August 1953-1954 Zooplankton vertical stratified collections on board of the Russian R/V Lomonosov, program ANII A-65
05bde978-ec4c-419b-92cf-94e267e750ad	Elena Arashkevich and Anna Pasternak. Arctic Ocean: Amundsen and Nansen basins July-August 2001. Vertical and stratified zooplankton sampling onboard the Swedish icebreaker Oden, program FAMIZ
5cfef543-d293-45b8-b656-c3628ff34b7c	NMFS-COPEPOD: the global plankton database. ONLINE. 2009. Available: http://www.st.nmfs.noaa.gov/plankton/index.html.
8e8fa6e1-42c5-4793-bb2d-1ec67b670787	Davies, A.; (2021): Distribution of deep-sea sponges in the North Atlantic - Data from the SponGES project
7ec58a12-1f85-45d2-803e-232d3efe9404	Robertson D R, Van Tassell J, Earle J, Ochoa E, Earl C (2023). Survey of reef fishes in the Coiba National Park, Panama, May 5-22, 2003. Version 2.0. OBIS Secretariat. Occurrence dataset. https://doi.org/10.25607/sj4lfy
cd42b44b-2560-450d-88e7-70b5778d0194	Darnis, Gérald, Barber, David G., and Fortier, Louis. 2015. CASES: The pre-winter assemblages of southeastern Beaufort Sea. Version 1 In ArcOD Digital Collections. Institute of Marine Science University of Alaska, Fairbanks, AK, USA. Published by OBIS, Digital http://www.iobis.org/. Accessed on –INSERT DATE
4e2cf30c-b238-4ca9-ae05-0809da31d4cc	ICES Historical Plankton Dataset (1901-1912). The International Council for the Exploration of the Sea, Copenhagen. 2010. Online source: http://ecosystemdata.ices.dk.
51078b37-d4a9-4a1d-9c94-92ee60299a3d	NA
6e930622-4421-41f8-b18b-f8d11dd51e15	NA
517ac935-af0f-4358-88fb-7093015182af	Keable S (2023): Australian Museum Marine Invertebrate Collection. v1.10. CSIRO National Collections and Marine Infrastructure (NCMI) Information and Data Centre (IDC). Dataset/Occurrence. https://www.marine.csiro.au/ipt/resource?r=am_marine_inverts&amp;v=1.10
17493494-2170-4e2d-bc37-d1c7334c6521	NA
0724e96a-c4b4-4ab9-adde-ab6bf621b616	NA
f2e8ea1b-2f0c-4f0a-9217-81184057b0e0	Eriksen, E. (2014). IMR Capelin larvae monitoring. Institute of Marine Research, Norway
88bb5351-cbed-4448-abf8-fdeae8b1abaf	Kürzel, Kaiser, Brix, Colemann, Tandberg, Oldeland, Lörz (2022): Amphipod distribution data from the North Atlantic and Artic waters compiled from literature records published in 1931-2018.
af895fc1-6a78-4e40-b4ba-29e733ed83a6	NA
9b787218-7138-4ffa-8ba6-36d63d391f8c	Froese, R. and D. Pauly. Editors. 200x. FishBase. World Wide Web electronic publication. www.fishbase.org, version (xx/200x).
103a41ad-c2e8-4881-99c4-75bed7627ee4	Nash, R.; Bakkeplass, K. (2015). IMR Fish eggs survey. Institute of Marine Research, Norway
bbf8d1a8-705e-43f7-bdcb-cced8bf4a40c	Ward, P., Tarling, G., Shreeve, R., &amp; ten Hoopen, P. (2020). Epipelagic mesozooplankton distribution and abundance in Southern Ocean Atlantic sector and the North Atlantic and Arctic 1996-2013 [Data set]. UK Polar Data Centre, Natural Environment Research Council, UK Research &amp; Innovation. https://doi.org/10.5285/5A711904-EF42-46A3-9F47-3F0D6B231F65
64f3e2d5-9e2c-4e18-ad50-3847d62152db	NA
e34900cf-712b-4098-b846-c7cf19628d38	W. Walkusz, J.E Paulic, M.H Papst, S Kwasniewski, S. Chiba, and R.E Crawford (2008). Zooplankton and Ichthyoplankton Data Collected from the Chukchi and Beaufort Seas during the R/V Mirai Cruise, September 2002. Canadian Data Report of Fisheries and Aquatic Science (1211)
e8f6f42e-0e33-4382-9998-9a178eac3191	Romagnan, J.B., Jalabert, L., Llopiz Monferrer, N., Merland, C., Trudnowska, E., Brandao, M., Elineau, A., Dimier, C., Picheral, M., Searson, S., Kandels-Lewis, S., Tara Oceans Consortium Coordinators, Karsenti, E., Pesant, S., Irisson, J.O., Lombard, F., Stemmann, L., Gorsky, G.; (2020) Occurrence of Eukaryotes in the size fraction &gt;300 micrometres, collected worldwide during the Tara Oceans …
23b260af-def2-49ae-bfb5-90ac9b4b30c4	Oppel, S. 2013. Satellite telemetry of King Eiders from northern Alaska 2002-2009. Data downloaded from OBIS-SEAMAP (http://seamap.env.duke.edu/dataset/487) on yyyy-mm-dd.
71748d53-57e9-4e30-9678-ede83ca6c7ba	Martinez Arbizu, P. Smith, C. R., Keller, S. &amp; Ebbe, B. (Editors). Biogeographic Database of the Census of Abyssal Marine Life. [date accessed]. World Wide Web electronic publication. Available online at http://www.cedamar.org/biogeography https://doi.org/10.15468/oc9tsb
b74b429a-4052-4f5b-bff3-fe0b5a2e8669	WoRMS Editorial Board (2021). Type locality distributions from the World Register of Marine Species. Available from http://www.marinespecies.org at VLIZ. Accessed on YYYY-MM-DD.
e9acab50-8203-4c1e-b2e7-cbb850670808	Semal, P. (2020) Royal Belgian Institute of Natural Sciences Bird Collection
4a058eda-7edc-400b-a5a2-49dc8c193412	McClain CR, Balk MA, Benfield MC, Branch TA, Chen C, Cosgrove J, Dove ADM, Gaskins LC, Helm R, Hochberg FG, Lee FB, Marshall A, McMurray SE, Schanche C, Stone SN, Thaler AD (2015) Data from: Sizing ocean giants: patterns of intraspecific size variation in marine megafauna. Southwestern Pacific OBIS, National Institute of Water and Atmospheric Research (NIWA), Wellington, New Zealand, 4563 records…
37406772-0bd9-4647-a699-cabc74a23741	Goldsmit, Jesica. 2016. CAISN: Abundance and biomass of benthic invertebrates collected in four ports of the Canadian Arctic during summers of 2011 and 2012. Version 2 In OBIS Canada Digital Collections. Bedford Institute of Oceanography, Dartmouth, NS, Canada. Published by OBIS, Digital http://www.iobis.org/. Accessed on –INSERT DATE
e6c1ee03-56a5-45b6-aa82-25650d010a6d	Stenevik, E. (2014). IMR Herring larvae monitoring. Institute of Marine Research, Norway
877a23ca-4950-4237-a405-be49217cfc94	Dahle S., S. Cochrane, 1992: Northern Barents Sea 1992. Akvaplan-niva, Norway
5ec2b358-fb82-4e1e-9813-212ba0e79d40	NA
7eee0f1c-5afc-4135-94df-f3ecb169fa38	NA
c35394b6-edde-4c01-8341-db735bac11c7	NA
5a804d4e-7393-46ff-971c-0beceba02086	Maughan, B. and K. Arnold. 2010. UK Royal Navy Marine Mammal Observations. Data downloaded from OBIS-SEAMAP (http://seamap.env.duke.edu/dataset/64) on yyyy-mm-dd.
f7d8aa43-cdfe-4be2-82a6-88ee33c5c60c	British Oceanographic Data Centre, UK. Biogeographic data from BODC. in : EurOBIS. http://www.marbef.org/data/eurobissearch.php?dataprovider=47, accessed on [date].
f42a54d2-4283-47c9-a65b-49b34a34e3c2	NA
80664239-e7c4-49d8-a80e-e2ae113331ca	NAFO 2014. NAFO: Historical collection of annual fisheries catch statistics for cod, haddock and redfish in the Northwest Atlantic during the period 1893-1959. Version 1 In OBIS Canada Digital Collections. Bedford Institute of Oceanography, Dartmouth, NS, Canada. Published by OBIS, Digital http://www.iobis.org/. Accessed on –INSERT DATE
739c0486-3adf-4e88-9f8d-f0b48ea9b5ad	NA
65429205-459b-4600-bd4e-e3abe7aeab31	NA
feb3d6a4-39b2-4d91-85eb-e7e98782c80a	Jivaluk J.; Vinckx M.; Fundamental and Applied Marine Ecology Post Graduate Program (FAME). VUB; Marine Biology Section, Zoology Institute. Ugent: Belgium; (2016): Comparative study of the meiobenthos in the Arctic region in 1991. (http://www.vliz.be/en/imis?module=dataset&amp;dasid=4600) https://dx.doi.org/10.14284/236
a2160400-5b14-45ce-b63a-b9b5d97e8de3	Weslawski J.-M., E. Malec, R. Jaskuła, M. Włodarska-Kowalczuk, M. Kędra, 2002: Polish Arctic Marine Programme. Macrobenthic data from Hornsund from 2002. Polish Academy of Sciences, Institute of Oceanology, Poland https://dx.doi.org/10.14284/183
03d772f9-454f-42f6-91df-4d1faf2ead16	Happywhale. 2022. Happywhale - Humpback Whale in North Atlantic Ocean. Data downloaded from OBIS-SEAMAP (http://seamap.env.duke.edu/dataset/1764) on yyyy-mm-dd originated from Happywhale.com.
b6386b0c-351d-4d9e-9cc0-b563816bd896	Holm, P., Nicholls, J. and Allaire, B. 2021. Norfish: French North East Atlantic Cod Fishery 1520-1829. Dublin: TCD https://dx.doi.org/10.14284/496
ba1a3819-34c6-4a1f-b854-74f5b28131e5	Marie Pitts . 2023. Whimbrel Tracking in the Americas. Data downloaded from OBIS-SEAMAP (http://seamap.env.duke.edu/dataset/1409) on yyyy-mm-dd originated from Satellite Tracking and Analysis Tool (STAT; http://www.seaturtle.org/tracking/index.shtml?project_id=369).
f7328e9a-79f6-40e1-8805-530c1e61a181	Dahle S., S. Cochrane, S. Denisenko., 1992: Benthic fauna around Pechora Sea. Akvaplan-niva, Norway
4b394534-8a6b-4bdb-bf1b-f07f983f9e37	Nelson, T. and M. Blees. 2014. TGS Seismic Survey Visual Sightings in Chukchi Sea 2013. Data downloaded from OBIS-SEAMAP (http://seamap.env.duke.edu/dataset/1110) on yyyy-mm-dd.
34c50cbc-55f7-48aa-9974-45e973f74cff	Uhlir C, Svavarsson J, Renaud P, Brix S (2022): Historical distribution data of Cumacea (North Atlantic and Arctic Ocean), ICECU-HISTO. v1.1. Deep-sea OBIS node. Dataset/Samplingevent. https://ipt.iobis.org/obis-deepsea/resource?r=historical_distribution_cumacea_natlantic_arctic&amp;v=1.1
ca3d16d7-e6ed-4066-b127-8df4700d160f	J. Lajus et al, eds., ‘North Russian Salmon Catch Data, 1615-1937’, in J.H Nicholls (comp.) HMAP Data Pages (https://oceanspast.org/hmap_db.php)
d8634135-090e-455b-8d98-c319bfd7aaed	Samyn, Y., Semal, P. (2020) Royal Belgian Institute of Natural Sciences marine Chelicerata collection
1a653b53-5fe5-4d67-b62c-a69294553304	Romagnan, J.B., Jalabert, L., Brandao, M., Caray-Counil, L., Dimier, C., Picheral, M., Searson, S., Kandels-Lewis, S., Tara Oceans Consortium Coordinators, Karsenti, E., Pesant, s., Irisson, J.O., Lombard, F., Stemmann, L., Gorsky, G.; (2020) Occurrence of Eukaryotes in the size fraction &gt;680 micrometres, collected worldwide during the Tara Oceans expedition (2009-2013) using a Régent net and …
f68aab55-9261-49fa-8bf9-e6fe6fa7661b	Samyn, Y., Semal, P. (2020) Royal Belgian Institute of Natural Sciences Mollusca collection
a2e29f6c-4978-438f-8cc4-f6ea98b34141	NA
d4605821-3213-472a-9c45-55878f8ab4e7	NA
53172248-5301-426f-9000-b94636ccce0b	Schnack, Klaus. (1998) Macrofaunal community patterns at the continental margin off East Greenland. Berichte zur Polarforschung: 294
628600f7-1580-4c0e-b1b3-acb5c5613966	Pål Buhl Mortensen; Institute of Marine Research, Norway (2018): Lophelia pertusa reefs in Norwegian seawaters.
0001aa41-e3e4-40a0-9193-9a5c81c627bf	Budaeva, N.E.; Jirkov, I.A.; Savilova, T.A.; Paterson, G.L.J.; (2017). Polychaeta distribution data from: Deep-sea fauna of European seas - an annotated species check-list of benthic invertebrates living deeper than 2000 m in the seas bordering Europe.
b8617377-eb1c-4db2-baa6-8788a632e810	NA
e548f7dc-7f39-4597-8258-351bfe98aaf0	Spry, J.M. 2012. BioChem: Zooplankton collected from Davis Strait, 1976-1977. OBIS Canada Digital Collections. OBIS Canada, Bedford Institute of Oceanography, Dartmouth, Nova Scotia, Canada, Version 1, Digital, retrieved from http://iobis.org/.
52076a40-4d20-4ebc-8e08-3c47adb388eb	ICES. Mackerel and horse mackerel eggs. Available online at http://eggsandlarvae.ices.dk. Consulted on yyyy-mm-dd.
89e23fc8-3f61-4480-9de3-358fe6eefe0b	National Museum of Natural History, Smithsonian Institution NMNH Invertebrate Zoology Collection Database. National Museum of Natural History, Smithsonian Institution, 10th and Constitution Ave. N.W., Washington, DC 20560-0193, 2001, Version 3.2.04 (0802221).
4b3c7211-bb96-4373-9ddf-73424e92c882	Crippen, R.W. (2015). MacroBenthos collected at Issungnak Artificial Island in Southern Beaufort Sea, 1981-1982. Version 1 In OBIS Canada Digital Collections. Bedford Institute of Oceanography, Dartmouth, NS, Canada. Published by OBIS, Digital http://www.iobis.org/. Accessed on –INSERT DATE
16f543b9-df51-4164-970e-aafb8878fbce	NA
76eed81e-c212-4336-8913-6d2eb08dca41	Citation_Information: Originator: Monica Kedra Publication_Date: 2008 Title: Distribution and diversity of sipunculan fauna in high Arctic fjords (west Svalbard) Geospatial_Data_Presentation_Form: document Series_Information: Series_Name: Polar biology Issue_Identification: 31:1181-1190
2b75ad47-cee7-490f-ba9a-b7c0d499d583	Gebruk, A.V.; Smirnov, A.V.; Rogacheva, A.V.; (2016). Holothuroidea distribution data from: Deep-sea fauna of European seas - an annotated species check-list of benthic invertebrates living deeper than 2000 m in the seas bordering Europe.
58e9b3ef-bac2-4a72-abec-c959e0f0d914	Soetaert K. 1993: Deep-sea Meiobenthos. Netherlands Institute of Ecology; Centre for Estuarine and Marine Ecology, Netherlands. Metadata available at http://mda.nioo.knaw.nl/imis.php?module=dataset&amp;dasid=665
b028c32d-98bc-49dd-b2ae-038d9bff101f	Veit-Köhler, G. &amp; Laudien, J. (2005). Arctic meiofauna succession. Forschungsinstitut Senckenberg; Deutsches Zentrum fur Marine Biodiversitätsforschung (DZMB), Germany.
d48e5611-66c8-49ca-ab4c-9f3bbc93abea	Gradinger et al. (2005) Meiofauna in sea ice of the Beaufort Gyre 2002 and 2003. Polar Biology, 171-184
1c0f0c8c-d22c-4710-bcec-07e1fbe87805	Urban-Malinga, B. (2001). Meiofauna from Kongsfjorden (Spitbergen, Arctic). Polish Academy of Sciences, Institute of Oceanology (IOPAS), Poland.
ea490513-b13f-43bf-8c27-2828285e78be	Maes S M, Christiansen H, Mark F C, Lucassen M, Van de Putte A, Volckaert F A, Flores H (2021): High gene flow in polar cod (Boreogadus saida) from West-Svalbard and the Eurasian Basin - Occurrence Data. v1.1. SCAR - AntOBIS. Dataset/Occurrence. https://ipt.biodiversity.aq/resource?r=polarcod_microsat_maeseta2021&amp;v=1.1
60118ee5-87f4-4272-bb7c-53165b2d7b88	Holm, P. and Nicholls, J. 2020. Norfish: Dutch Icelandic Cod Fishery 1520-1852. Dublin: TCD https://dx.doi.org/10.14284/491
ef7620c2-cf73-41d8-9386-f1fc51893798	Udalov, A.A.; Mokievskii, V.O.; Chertoprud, E.S. Moscow State University. 2000. Distribution of Harpacticoida in the Chernaya River estuary (White Sea). https://dx.doi.org/10.14284/24
6963aa86-a154-459c-aeb0-0496668512f6	Japan Agency for Marine-Earth Science and Technology (2016 onwards). JAMSTEC Marine Biological Samples Database. https://doi.org/10.48518/00001. Accessed on yyyy-mm-dd.
00f47c38-6233-4d6c-bd93-67a771ab6224	Senckenberg: Collection Polychaeta SMF https://doi.org/10.15468/ehpqkw
2f6e3dbd-64b0-4371-9a67-6e98305a32e0	Originator: Mikael K Sejr Publication_Date: 2000 Title:Macrozoobenthic community structure in a high-arctic east Greenland Geospatial_Data_Presentation_Form: document Series_Information: Series_Name: Polar BiologyIssue_Identification: 23:792-801
6b152cd2-1a16-4706-9a95-34c992330ee6	Holm, P. and Nicholls, J. 2020. Norfish: Norway West Coast Herring Fishery 1520-1850. Dublin: TCD https://dx.doi.org/10.14284/499
aaa7c282-5909-4055-845c-026b0db8b86f	Matthias Steffens. (2006) Distribution and structure of macrobenthic fauna in the eastern Laptev Sea in relation to environmental factors. Polar Biology, 29(10):837-848
0cf83323-3c95-43c5-9c19-e89e48a2e3b7	Calder, Dale R. (2015). FRB: Thecate hydroids from the shelf waters of northern Canada. Version 1 In OBIS Canada Digital Collections. Bedford Institute of Oceanography, Dartmouth, NS, Canada. Published by OBIS, Digital http://www.iobis.org/. Accessed on –INSERT DATE
19201a58-d4e4-42be-8384-676b6522443d	Petryashov, V.V.; (2016). Mysida and Lophogastrida distribution data from: Deep-sea fauna of European seas - an annotated species check-list of benthic invertebrates living deeper than 2000 m in the seas bordering Europe.
8426d16e-cb66-4b6e-8d3c-d8e8b977fc79	Dunn, T. 2012. JNCC seabird distribution and abundance data (all trips) from ESAS database. Data downloaded from OBIS-SEAMAP (http://seamap.env.duke.edu/dataset/427) on yyyy-mm-dd.
f180f1e9-817b-49f7-b5f4-04e1cc193f48	Romagnan, J.B., Jalabert, L., Llopiz Monferrer, N., Elineau, A., Dimier, C., Picheral, M., Searson, S., Kandels-Lewis, S., Tara Oceans Consortium Coordinators, Karsenti, E., Pesant, S., Irisson, J.O., Lombard, F., Stemmann, L., Gorsky, G.; (2020) Occurrence of Eukaryotes in the size fraction &gt;300 micrometres, collected worldwide during the Tara Oceans expedition (2009-2013) using a Bongo net a…
7cacae49-e435-449e-82ae-9a45f48821ca	Citation_Information:Originator: Douglas R. Redburn Publication_Date: 19740500 Title:The Ecology of the Inshore Marine Zooplankton of the Chukchi Sea near Point Barrow, Alaska Geospatial_Data_Presentation_Form: document
7666cde7-83ef-4161-b0f1-798770d33ca0	Harding, Gareth C.H.(2016). Zooplankton distribution in the Arctic Ocean based on samples collected at Ice Island T-3 in 1964. Version 2 In OBIS Canada Digital Collections. Bedford Institute of Oceanography, Dartmouth, NS, Canada. Published by OBIS, Digital http://www.iobis.org/. Accessed on –INSERT DATE
efe02bea-8a90-48f2-bb6b-d65141295d1d	Citation_Information:Originator: MANDATORY for FGDC: The originator of the data Publication_Date: Unknown Title: Barents Sea Zooplankton – March and May 1998 and July 1999. Zooplankton sampling on board the Norwegian R/V Jan Mayen, program ALV Online_Linkage: NA
9d629feb-ba03-4a83-908c-794d94d30531	Accession ID OGL-#####. The Ocean Genome Legacy Center. Northeastern University. Published on the web at ogl.northeastern.edu/catalog.
f7677584-eb01-44ca-96f9-a334381034fa	Alabama Museum of Natural History Invertebrate Zoology Collection https://arctos.database.museum/collection/ALMNH:Inv
228efb20-05c6-41ac-be17-7731bce2204a	Holm, P. and Nicholls, J. 2020. Norfish: Norway Cod Fishery 1520-1791. Dublin: TCD https://dx.doi.org/10.14284/541
ce1d93f3-8b0f-4ee7-9a4d-0393a6ec7fea	Van Guelpen, L., 2016. Atlantic Reference Centre Museum of Canadian Atlantic Organisms - Invertebrates and Fishes Data. Version 4 In OBIS Canada Digital Collections. Bedford Institute of Oceanography, Dartmouth, NS, Canada. Published by OBIS, Digital http://www.iobis.org/. Accessed on –INSERT DATE
4caa7639-9c5e-4c63-9266-5f83b416ad9e	Senckenberg: Collection Bryozoa SMF. https://doi.org/10.15468/pcedro
f3316d34-fbbd-4c9a-9c1b-382a1d9877d3	Egevang, C. 2012. Tracking of Arctic tern migrations 2007-2008. Data downloaded from OBIS-SEAMAP (http://seamap.env.duke.edu/dataset/705) on yyyy-mm-dd.
7137155d-f555-449c-9a9b-28af6f17c4a4	Brix, S.; Malyutina, M; Schnurr, S., Riehl, T.; Kürzel, K.; Stransky, B.; Brökeland W.; Eichsteller A.; Siebert, A.; Svavarsson, J.; (2020). North Atlantic and Arctic Isopoda sampled during the BIOICE project
519415ab-badf-4c36-a0da-1d007beebbf0	NA
60ce413e-2d58-4d64-a057-7eed1b201250	Holst, M., O. Lee and H. Smith. 2014. Lamont-Doherty/LGL/NSF cruises. Data downloaded from OBIS-SEAMAP (http://seamap.env.duke.edu/dataset/511) on yyyy-mm-dd.
f8d7fcf4-1b2c-4a11-a7c1-7b41fa04ad67	Vanreusel, A. (1994). Nematodes of the central Arctic Ocean. Ghent University, Department of Biology, Marine Biology Section (MARBIOL), Belgium.
ed8342e1-2f06-4532-a0bf-69fe05aeff1a	Holm, P. and Nicholls, J. 2021. Norfish: English North East Atlantic Cod Fishery 1520-1790. Dublin: TCD https://dx.doi.org/10.14284/493
80d12cdc-b97d-44b8-8a38-bed0bc54590f	Webber, T. 2021. Acoustic detections in Northeast and South Atlantic. Data downloaded from OBIS-SEAMAP (https://seamap.env.duke.edu/dataset/2155) on yyyy-mm-dd.
2570df1d-d55e-4e24-abe4-14857e2271bb	Vanaverbeke, J. (1993). Meiobenthos and nematodes from the continental shelf of the Laptev Sea. Ghent University, Department of Biology, Marine Biology Section (MARBIOL), Belgium.
d26681b3-e066-489d-84c2-9da36a4e0475	Drent R. 2021. Russian Barnacle Geese. Data downloaded from OBIS-SEAMAP (http://seamap.env.duke.edu/dataset/377) on yyyy-mm-dd originated from Satellite Tracking and Analysis Tool (STAT; http://www.seaturtle.org/tracking/index.shtml?project_id=136).
9afe0ed9-4d76-4325-a3ef-45714dc8afe7	Kürzel, Karlotta; Svavarsson,Jörundur; Paulus, Eva; Brix, Saskia (2021) Benthic Haploniscidae (Isopoda) collected around Iceland during the BIOICE, IceAGE, IceAGE2,IceAGE_RR and IceAGE3 expedtions in 1992-2020 https://dx.doi.org/10.14284/551
f5a4799e-dc24-4807-89d9-01da47d52e3b	Hourigan T (2020). NOAA Deep Sea Corals Research and Technology Program. Version 1.6. United States Geological Survey. Occurrence dataset
baa416c9-4da0-450e-8ab6-ec3623b1c198	NA
fb346773-5a98-4e9a-8712-24a3a730e0ee	Erickson, Paul, David Thomas, Bob Pett, Bodo de Lange Boom (2014). BioChem: Zooplankton collected at Issungnak Artificial Island in Southern Beaufort Sea, 1981-1982. Version 1 In OBIS Canada Digital Collections. Bedford Institute of Oceanography, Dartmouth, NS, Canada. Published by OBIS, Digital http://www.iobis.org/. Accessed on –INSERT DATE
d0544c88-49bd-4141-ac3c-f97537fc11b3	Chertoprud, E.S., Azovsky, A.I. Moscow State University. 2001. Harpacticoida from a seasonal field survey in the White Sea. https://dx.doi.org/10.14284/27
97bdf279-6f78-4ed7-ad9d-27a5886f8ff2	Türkay, M. Senckenbergisches Sammlungsverwaltungssystem, SeSam. Senckenbergische Naturforschende Gesellschaft , Frankfurt, Germany. http://sesam.senckenberg.de/
bfa5e693-7ed4-456c-a276-1a9807d6f27a	Uhlir, C.; Meland, K.; Glenner, H.; Brandt, A.; Brix, S. (2021). North Atlantic and Arctic Cumacea sampled during the IceAGE (2011) and PASCAL (2017) project. Marine Data Archive https://dx.doi.org/10.14284/506
1eb751cc-84d3-4db8-9331-2d4b1806cc9f	Joiris C.; Laboratorium voor Ekologie en Systematiek. VUB: Belgium; (2016): Seabird observations along the coasts of Greenland, Iceland, Faeroes and the North East of Scotland (June-August 1974). (http://www.vliz.be/en/imis?module=dataset&amp;dasid=5163) https://dx.doi.org/10.14284/214
b58d5ca0-1af8-48b3-993d-6c89742bb0d2	NA
49bbc435-2bff-432c-8dd4-b2e7b514ada3	Rogers, A. and J. Hall-Spencer. Cold-water Corals. UNEP World Conservation Monitoring Centre (UNEP-WCMC), 2005, Version 2.0.
18d43d40-7d39-4555-8577-3bc3c7abfda9	Happywhale. 2023. Happywhale - Narwhal in North Atlantic Ocean. Data downloaded from OBIS-SEAMAP (http://seamap.env.duke.edu/dataset/2274) on yyyy-mm-dd originated from Happywhale.com.
14242931-d643-4f29-a505-4d8eab59751b	Bluhm, B.A., MacDonald IR, Debenham C, Iken K. (2004) Macro and Megabenthic Communities in the High Arctic Canada Basin: Initial Findings. Polar Biology, 28: 218-231
e00e2de4-7e7a-4fae-a1da-d3b49aefbf08	Dally G (2023): Museum and Art Gallery of the Northern Territory Coelenterate Collection, Australia (1924 - 2013). v1.10. CSIRO National Collections and Marine Infrastructure (NCMI) Information and Data Centre (IDC). Dataset/Occurrence. https://www.marine.csiro.au/ipt/resource?r=ala_co207&amp;v=1.10
d6d6fe4c-425f-4ce7-bf28-7a6befaeb413	National Museum of Natural History, Smithsonian Institution NMNH Fishes Collection Database. National Museum of Natural History, Smithsonian Institution, 10th and Constitution Ave. N.W., Washington, DC 20560-0193, 2007.
c0677106-e5a9-4a39-8351-c6a141ea7efa	Samyn, Y., Semal, P. (2020) Royal Belgian Institute of Natural Sciences Cnidaria collection
cd1f299a-929a-4a51-b59e-bd5417d65d9c	Brix, S.; Malyutina, M; Schnurr, S., Riehl, T.; Kürzel, K.; Stransky, B.; Brökeland W.; Eichsteller A.; Siebert, A.; Svavarsson, J.; (2019). North Atlantic and Arctic Isopoda sampled during the IceAGE project. Marine Data Archive
29c5ae7e-cf95-45bb-93e8-762dbf11c1da	NAFO 2014. NAFO: Cod fisheries at Greenland: catch statistics, 1911-1995. Version 1 In OBIS Canada Digital Collections. Bedford Institute of Oceanography, Dartmouth, NS, Canada. Published by OBIS, Digital http://www.iobis.org/. Accessed on –INSERT DATE
3038acd7-24ef-424e-9a6a-851e3fdafcdd	Stevick, P. 2013. YoNAH Encounter. Data downloaded from OBIS-SEAMAP (http://seamap.env.duke.edu/dataset/274) on yyyy-mm-dd.
d19d91f3-1211-4b95-b276-9cae1fc18212	Holm, P and Nicholls, J. 2020. Norfish: Iceland Cod Landings 1520–1871. Dublin: TCD https://dx.doi.org/10.14284/498
fcbb56da-7237-43a3-831e-d45571496c68	Happywhale. 2022. Happywhale - Humpback Whale in North Pacific Ocean. Data downloaded from OBIS-SEAMAP (http://seamap.env.duke.edu/dataset/1765) on yyyy-mm-dd originated from Happywhale.com.
ee0db3ee-3f03-47ed-9964-04b57851da89	Chavtur, V.G.; (2016). Ostracoda distribution data from: Deep-sea fauna of European seas - an annotated species check-list of benthic invertebrates living deeper than 2000 m in the seas bordering Europe.
49ae072f-d54d-4826-832b-12ef86f2c81e	NA
d7976b9a-9066-4bd6-8b12-77ffae85d774	Herrmann, M., J. Laudien, 2004: Soft bottom community structure and diversity in Arctic Kongsfjorden. Alfred-Wegener-Institute for Polar and Marine Research, Bremerhaven, Germany https://dx.doi.org/10.14284/263
a951be55-4e8f-4551-9892-2c4879c6265a	Cawsey M (2023): Australian National Wildlife Collection provider for OZCAM - Marine records. v1.11. CSIRO National Collections and Marine Infrastructure (NCMI) Information and Data Centre (IDC). Dataset/Occurrence. https://www.marine.csiro.au/ipt/resource?r=csiro_anwc_marine&amp;v=1.11
2b6cc735-4302-4372-b88f-7a1129bfb662	NA
cf78d68d-fc40-4f89-81ed-d64462660175	NAFO 2014. NAFO/ICNAF - Environmental Surveys - NORWESTLANT 1-3, 1963: Fish eggs and larvae. Version 1 In OBIS Canada Digital Collections. Bedford Institute of Oceanography, Dartmouth, NS, Canada. Published by OBIS, Digital http://www.iobis.org/. Accessed on –INSERT DATE
ddb391eb-e918-4eb9-8a4b-65bddba563a4	Bodil Bluhm. (1998) Distribution, standing stock, growth, mortality and production of Strongylocentrotus pallidus (sea urchin) in the northern Barents Sea. Polar Biology, 20:325-334
c3687703-997c-410c-8b69-60b848ce924f	Samyn, Y., Semal, P. (2020) Royal Belgian Institute of Natural Sciences Bryozoa collection
d98337e1-977f-4e4c-bd02-ae0aa69caa3a	NA
2d82f586-08b8-4c51-9444-fe307bc293e9	Happywhale. 2022. Happywhale - Polar Bear in Arctic Ocean. Data downloaded from OBIS-SEAMAP (http://seamap.env.duke.edu/dataset/2120) on yyyy-mm-dd originated from Happywhale.com.
562af5fe-eb3e-451a-8c1b-fc8165f76da2	Ying-Chi Chan, T. Lee Tibbitts, Dmitry Dorofeev, Chris J. Hassell and Theunis Piersma (2022) Hidden in plain sight: migration routes of the elusive Anadyr bar-tailed godwit revealed by satellite tracking. Journal of Avian Biology 2022: e02988. doi:10.1111/jav.02988
2add9286-4793-44b8-a00e-4578a7776c12	Denisenko, N.V.; (2015). Bryozoa distribution data from: Deep-sea fauna of European seas - an annotated species check-list of benthic invertebrates living deeper than 2000 m in the seas bordering Europe. https://dx.doi.org/10.14284/249
e31406eb-bf39-4993-a9a1-51cfe39da569	Happywhale. 2022. Happywhale - Gray Whale in North Pacific Ocean. Data downloaded from OBIS-SEAMAP (http://seamap.env.duke.edu/dataset/1739) on yyyy-mm-dd originated from Happywhale.com.
c998748f-0dd0-4c5f-bb7d-1663ce3dacad	Murina G.V. (2013). Zoobenthos data from different sources (collected and extracted from literature), personal archive of G.V. Murina (IBSS). Dataset published in electronic format by IBSS in 2013, consulted via iOBIS on [date].
345c1b88-2bab-4403-ad2c-1733c0b0a3dd	DFO. (2022). DFO Maritimes Region Cetacean Sightings. Version 9 In OBIS Canada Digital Collections. Bedford Institute of Oceanography, Dartmouth, NS, Canada. Published by OBIS, Digital http://www.iobis.org/. Accessed on –INSERT DATE
750650f1-5f72-46d8-a65d-996ee2268fec	Santos R (2016): Zariquiey Collection. Biological Reference Collections ICM CSIC. Institute of Marine Sciences (ICM-CSIC). https://dx.doi.org/10.15470/cqtmj1
2cf7b061-8bf1-4556-a8c2-e45727efc6ac	Happywhale. 2023. Happywhale - Harbor seal in Arctic Ocean. Data downloaded from OBIS-SEAMAP (http://seamap.env.duke.edu/dataset/2103) on yyyy-mm-dd originated from Happywhale.com.
72f1ab78-1fc3-493d-943f-8e16c6112f26	NA
7c1fa836-81d9-4a07-929b-6c4288aeb21e	NA
076221a7-0035-4f14-801f-22bb7d5b1be7	OBIS Canada. 2011. FRB Eastern Arctic Investigations: The Calanus Series. OBIS Canada Digital Collections. OBIS Canada, Bedford Institute of Oceanography, Dartmouth, Nova Scotia, Canada, Version 2, Digital, retrieved from http://iobis.org/.
8bf9890c-58a5-4aef-a34f-dafa6fe407e3	Mironov, A.N.; (2015). Echinoidea distribution data from: Deep-sea fauna of European seas - an annotated species check-list of benthic invertebrates living deeper than 2000 m in the seas bordering Europe. https://dx.doi.org/10.14284/252
602bfc11-b931-4cdd-92a4-983205839adb	Senckenberg, Collection Porifera SMF https://doi.org/10.15468/kvr2go
c0c05803-63d7-434d-b7f6-db638d57ab36	GBIF-Sweden. Fishes of the Gothenburg Natural History Museum. https://doi.org/10.15468/xmrfet
5e6ee2aa-8155-452b-97e3-14d2835c85a0	Salmon Data Unit ., Fisheries and Assessment Data Section . (2022): NuSEDS - New Salmon Escapement Database System. v1.8. Fisheries and Oceans Canada. Dataset/Samplingevent. https://ipt.iobis.org/obiscanada/resource?r=nuseds&amp;v=1.8
5d084f0c-bda5-422f-82db-0ba087829530	Johnstone R (2023): Western Australian Museum Bird Collection - marine records. v1.8. CSIRO National Collections and Marine Infrastructure (NCMI) Information and Data Centre (IDC). Dataset/Occurrence. https://www.marine.csiro.au/ipt/resource?r=ala_co121&amp;v=1.8
705770e5-3474-4e69-be8b-3107a0c5610a	Gicim data base, Pruvost P. Causse R., 2009 http://doi.org/10.15468/tm7whu
340cf56f-f494-48c1-9f13-dd1fb3bfbdf2	Nakae M, Shinohara G (2018). Fish collection of National Museum of Nature and Science. National Museum of Nature and Science, Japan. Occurrence dataset https://doi.org/10.15468/w3dzv1 accessed via GBIF.org on yyyy-mm-dd.
139db389-055f-477b-a743-1ca1fd01c092	DFO 2015. Canadian National Aquatic Invasive Species Database. Version 3 In OBIS Canada Digital Collections. Bedford Institute of Oceanography, Dartmouth, NS, Canada. Published by OBIS, Digital http://www.iobis.org/. Accessed on –INSERT DATE
00e52886-2755-4ac3-888b-d2fcc496a6ea	Stevick, P. 2006. Allied Humpback Whale Catalogue, 1976 - 2003. Data downloaded from OBIS-SEAMAP (http://seamap.env.duke.edu/dataset/73) on yyyy-mm-dd.
679cb1fa-3d8d-4f22-bab0-8ca2971a96ce	MNHN - Museum national d'Histoire naturelle: Echinoderm specimens https://doi.org/10.15468/tp2nxo
1e3ba2fc-7d13-4a24-8619-e94b243f9d2d	NA
f32f0bc2-c74e-46af-94b9-815e9dd70c5f	NA
e4dacf5c-6bfa-493e-8699-d65c31435107	Andrzejaczek et al. (2022) Diving into the vertical dimension of elasmobranch movement ecology. Sci. Adv. 8, doi:10.1126/sciadv.abo1754
d3e87cba-02d1-4609-8edf-8b5b1109230e	Hennessey, Frank C.,(2013). Report of the birds, animals, fish, crustacea and flora collected on the expedition of the Dominion Government steamer Arctic in northern waters surrounding arctic lands and arctic archipelago in 1908-1909. Version 1 In OBIS Canada Digital Collections. Bedford Institute of Oceanography, Dartmouth, NS, Canada. Published by OBIS, Digital http://www.iobis.org/. Accessed o…
3bac1bfd-301c-44d9-abed-6588cc51365b	Chertoprud, E.S., Azovsky, A.I., Sapozhnikov, F.V. Moscow State University. 2000. Harpacticoida from a field survey in the White Sea. https://dx.doi.org/10.14284/26
bc004aa7-fb6f-433f-a783-5c05b4e2cd15	Blazewicz-Paszkowycz M (2023). SCAR Biogeographic Atlas of the Southern Ocean - Tanaidacea - Data. Version 1.3. SCAR - AntOBIS. Occurrence dataset. https://ipt.biodiversity.aq/resource?r=baso_crustacea_tanaidacea&amp;v=1.3
62b1e8fb-fb6d-461a-870c-a6445815112d	MarBEF (2006) MarBEF Publication Series data. Available online on EurOBIS. Consulted on dd-mm-yyyy.
c5687a17-e454-40f9-9a4b-d04b2c812d74	NA
e36e3421-8bc9-47e2-aa60-7e367a889397	Mironov, A.N.; Améziane, N.; Eléaume, M.P.; (2015). Crinoidea distribution data from: Deep-sea fauna of European seas - an annotated species check-list of benthic invertebrates living deeper than 2000 m in the seas bordering Europe. https://dx.doi.org/10.14284/253
8b172dbd-be39-477c-a24d-c27d23f1ddff	Solovyev, B. 2012. Aerial sightings of beluga in the Russian Arctic seas 2010. Data downloaded from OBIS-SEAMAP (http://seamap.env.duke.edu/dataset/845) on yyyy-mm-dd.
f1db48b2-d553-4858-b657-1943f60c59c8	Sysoev, A.V.; (2016). Gastropoda distribution data from: Deep-sea fauna of European seas - an annotated species check-list of benthic invertebrates living deeper than 2000 m in the seas bordering Europe.
7f4428a6-f463-45d7-b603-43982b0b089a	Turpaeva, E.P.; Raiskiy, A.K.; (2016). Pycnogonida distribution data from: Deep-sea fauna of European seas - an annotated species check-list of benthic invertebrates living deeper than 2000 m in the seas bordering Europe.
779da843-9e8f-41e9-bae3-e8c2ba582530	Janssen, R.; Krylova, E.M.; (2015). Bivalvia distribution data from: Deep-sea fauna of European seas - an annotated species check-list of benthic invertebrates living deeper than 2000 m in the seas bordering Europe. https://dx.doi.org/10.14284/256
d251cb06-8be1-4463-a97e-574b5eca43b0	Senckenberg, Collection Tunicata SMF. https://doi.org/10.15468/yxkqzo
a464ff9a-9756-49fd-b1ab-e7a7b9c5b95d	Happywhale. 2023. Happywhale - Sperm whale in Arctic Ocean. Data downloaded from OBIS-SEAMAP (http://seamap.env.duke.edu/dataset/1944) on yyyy-mm-dd originated from Happywhale.com.
7da03e8e-e9b8-40f3-bf15-ce8113dd8038	Samyn, Y., Semal, P. (2020) Royal Belgian Institute of Natural Sciences Echinodermata collection
b67743ff-e8ee-4374-87bc-3423d923941d	Leidenberger, S. (2014). Observations of three Idotea species (I. balthica, I. chelipes and I. granulosa) in Northern Europe, including the Baltic Sea - data derived from museum collections https://dx.doi.org/10.14284/7
b7cdeca9-f3a4-474f-b644-a74f504083bb	NRCC, University of Texas Medical Branch, Phillip Lee, and James B. Wood; Biology Department, Dalhousie University, Cartiona L. Day and Ronald K. O'Dor., CephBase (European data). National Resource Center for Cephalopods (NRCC), 11 Aug 2004, Galveston, Texas.
58bb5aa2-2939-48d5-9015-b18706e26425	Reid M (2022): Australian Museum Malacology Collection - Marine records. v1.10. CSIRO National Collections and Marine Infrastructure (NCMI) Information and Data Centre (IDC). Dataset/Occurrence. https://www.marine.csiro.au/ipt/resource?r=am_malacology&amp;v=1.10
3b00bf46-5fb6-49fc-bf89-5bde09fb63ac	Kaiser, Stefanie; Kürzel, Karlotta; Brix, Saskia (2021) Benthic Isopoda of the Aegir Ridge (Norwegian Sea) collected during the IceAGE3 (SO276 MerMet17-06) expedition in summer 2020.
677cbeca-903e-4a9d-bdf2-11184ad0c201	Smirnov, I.S.; Piepenburg, D.; Ahearn, C.; Juterzenka, K.V.; (2016). Ophiuroidea distribution data from: Deep-sea fauna of European seas - an annotated species check-list of benthic invertebrates living deeper than 2000 m in the seas bordering Europe.
29dbebfe-bf43-4167-ab9b-48bcd546edc9	Nemys eds. (2024). Nemys: World Database of Nematodes. Accessed at https://nemys.ugent.be on yyyy-mm-dd https://dx.doi.org/10.14284/366
3885e0d6-db85-4484-af25-80b7514f7be3	Evenson J. 2021. Skagit Valley / Wrangel Island Snow Goose. Data downloaded from OBIS-SEAMAP (http://seamap.env.duke.edu/dataset/934) on yyyy-mm-dd originated from Satellite Tracking and Analysis Tool (STAT; http://www.seaturtle.org/tracking/index.shtml?project_id=831).
ab92fefd-8de6-4f37-8493-c1d168c0f10c	Schockaert E.; De Coninck L.A.P.; Faculteit Wetenschappen. RUG: Belgium; (2016): Type locality records of Polycystididae species in the world. (http://www.vliz.be/en/imis?module=dataset&amp;dasid=4596) https://dx.doi.org/10.14284/189
d104db68-63cf-4f34-b92a-54bd55a07394	Jo Taylor J (2023): Museums Victoria Marine Invertebrates Collection. v1.12. CSIRO National Collections and Marine Infrastructure (NCMI) Information and Data Centre (IDC). Dataset/Occurrence. https://www.marine.csiro.au/ipt/resource?r=nmv_marine_inverts&amp;v=1.12
cfe87ba0-c6d2-4408-9378-1dca60cc6194	Senckenberg, Collection Cnidaria SMF. https://doi.org/10.15468/e2vb1g
29c81640-3052-4ad0-b66d-14c21dc3270d	NA
4a606f86-2e7b-44a3-b50d-3d55a887a11f	Denver Museum of Nature &amp; Science Marine Invertebrate Collection
a0d5f629-c546-4126-95b8-14d8bc831d20	Bailey-Matthews National Shell Museum (BMSM)
2c6db58f-ae91-4a17-9f0f-7db28506b94f	NIWA (2018): NIWA Invertebrate Collection. v1.1. The National Institute of Water and Atmospheric Research (NIWA). Dataset/Occurrence. https://nzobisipt.niwa.co.nz/resource?r=obisspecify&amp;v=1.1
f4d22d92-b0c8-437d-8c0b-88901dbf250f	Happywhale. 2020. Happywhale - Hooded Seal in North Atlantic Ocean. Data downloaded from OBIS-SEAMAP (http://seamap.env.duke.edu/dataset/2042) on yyyy-mm-dd originated from Happywhale.com.
9fa01f07-d884-4c07-918c-93755657b8d3	Happywhale. 2023. Happywhale - White-beaked dolphin in Arctic Ocean. Data downloaded from OBIS-SEAMAP (http://seamap.env.duke.edu/dataset/1938) on yyyy-mm-dd originated from Happywhale.com.
b32f881e-71c1-4b93-9263-54c28f2a4114	Sanamyan, K.; (2015). Ascidiacea distribution data from: Deep-sea fauna of European seas - an annotated species check-list of benthic invertebrates living deeper than 2000 m in the seas bordering Europe. https://dx.doi.org/10.14284/258
5db2ffe4-8764-4647-9271-467192832793	Graham A (2023): Australian National Fish Collection (ANFC). v1.19. CSIRO National Collections and Marine Infrastructure (NCMI) Information and Data Centre (IDC). Dataset/Occurrence. https://www.marine.csiro.au/ipt/resource?r=csiro_anfc&amp;v=1.19
aa32f563-b2ea-471b-bca1-5410a17ca607	University of Kansas Biodiversity Institute Ichthyology Collection
321fa1e2-a69f-49d2-be57-b6d1368ab1f5	Tabachnick, K.R.; (2016). Porifera distribution data from: Deep-sea fauna of European seas - an annotated species check-list of benthic invertebrates living deeper than 2000 m in the seas bordering Europe.
c4b97a90-db88-43c6-9bab-d45298213475	Azovsky, A.I. Moscow State University. 2000. Harpacticoida from an intertidal flat in the Chernaya River estuary (White Sea). https://dx.doi.org/10.14284/28
cefa0800-aee5-4f54-8bab-e0083b19a81f	NA
4d2a31a3-bb76-4ffe-a2f9-817e975f6ba9	Diveboard - Scuba diving citizen science observations. Online at http://www.diveboard.com and http://ipt.diveboard.com/resource.do?r=diveboard-occurrences. https://dx.doi.org/10.15468/tnjrgy
7fad32f7-40f3-4134-84a8-beca24103910	iziko South African Museum, South Africa Shark Collection. AfrOBIS, South Africa, Cape Town, South Africa.
fbe20230-f4f1-48e7-83ee-4cd3ad15a1db	SAIAB (2016): Specimen-records of preserved specimens in the National Collection of Fishes of South Africa. v1.2. The South African Institute for Aquatic Biodiversity. Dataset/Occurrence. http://ipt.saiab.ac.za/resource?r=saiab&amp;v=1.2
f47b3e69-0124-4fb8-b6fd-a655dd2c935a	Lisovski S, Gosbell K, Minton C, Klaassen M. (2020) Migration strategy as an indicator of resilience to change in two shorebird species with contrasting population trajectories. J Anim Ecol. doi:10.1111/1365-2656.13393
6b28884d-c25e-4c0f-acf9-28eb17804ec5	Happywhale. 2023. Happywhale - Northern bottlenose whale in North Atlantic Ocean. Data downloaded from OBIS-SEAMAP (http://seamap.env.duke.edu/dataset/2011) on yyyy-mm-dd originated from Happywhale.com.
2a1526e5-174b-4691-8410-3015f40b1309	Happywhale. 2021. Happywhale - Beluga in North Pacific Ocean. Data downloaded from OBIS-SEAMAP (http://seamap.env.duke.edu/dataset/1932) on yyyy-mm-dd originated from Happywhale.com.
7e86d210-be4f-4c21-81c5-b611b3906e1a	Lindsay D [date accessed]. Antarctic Jellyfish, a literature-based compilation. Accessed online through the SCAR-MarBIN portal
27f259f7-db48-48fe-8003-832804fcf365	Nelson, T. and M. Blees. 2014. TGS Seismic Survey Acoustic Detections in Chukchi Sea 2013. Data downloaded from OBIS-SEAMAP (http://seamap.env.duke.edu/dataset/1112) on yyyy-mm-dd.
91b4fde9-b9e0-4839-8ea3-ab027eb07eac	NA
160d5105-5357-4d2b-ba69-e8e3e0d5d626	Happywhale. 2023. Happywhale - Bowhead in Arctic Ocean. Data downloaded from OBIS-SEAMAP (http://seamap.env.duke.edu/dataset/1769) on yyyy-mm-dd originated from Happywhale.com.
0a339f70-b7de-4a60-8b32-02829c14574e	DFO. 2015. DFO NL: The 1954-1993 Newfoundland cod-tagging database spatial-temporal distributions. Version 1 In OBIS Canada Digital Collections. Bedford Institute of Oceanography, Dartmouth, NS, Canada. Published by OBIS, Digital http://www.iobis.org/. Accessed on –INSERT DATE
cc8f28ce-e48d-4945-abfe-9d150a22dcd6	Post, A. 1987. Pelagic transects of FRVs "Walther Herwig" and "Anton Dohrn" in the Atlantic Ocean 1966 to 1986. Mitt. Inst. f. Seefischerei d. BfaFi Hamburg, 42: 1-68.
29b31b96-5dfa-4d7e-b218-28126d37999c	Samyn, Y., Semal, P. (2020) Royal Belgian Institute of Natural Sciences Rotifera collection
1fa7faac-a46c-4d7a-8d5c-8dde6d611dcc	Reid C (2023): Queen Victoria Museum and Art Gallery - Marine Birds. v1.8. CSIRO National Collections and Marine Infrastructure (NCMI) Information and Data Centre (IDC). Dataset/Occurrence. https://www.marine.csiro.au/ipt/resource?r=ala_co158&amp;v=1.8
d9ad4dd5-5fd9-4c9c-9843-bfa04769b4f8	University of Kansas Biodiversity Institute Ichthyology Collection
3fa25e01-c1e5-4b62-ad3d-a822005013c5	Chertoprud, E.S.; Chertoprud, M.V.; Kondar, D.V.; Kornev, P.N.; Udalov, A.A. Moscow State University. 2004. Harpacticoida diversity in littoral zone of Kandalaksha Bay (White Sea). https://dx.doi.org/10.14284/25
16c29553-c90b-4865-8d45-55de3286b4e0	NA
dd7b09c3-137c-443d-a145-2401f400c441	Boles W (2022): Australian Museum Ornithology Collection - marine records. v1.12. CSIRO National Collections and Marine Infrastructure (NCMI) Information and Data Centre (IDC). Dataset/Occurrence. https://www.marine.csiro.au/ipt/resource?r=am_ornithology&amp;v=1.12
fa7a9686-809f-4e58-896c-ecd3f0ab2971	Senckenberg, Collection Ctenophora SMF https://doi.org/10.15468/fqjxcx
5f6e6e4c-0e3e-4722-88a7-e3c0590df38a	Coelho, L.O., Colin, S., Berthelot, H., Santangeli, L., Lombard, F., Carsique, M., Dvorak, E., Pierella, J., Vincent, F., Dimier, C., Picheral, M., Searson, S., Kandels-Lewis, S., Tara Oceans Consortium Coordinators, Karsenti, E., Pesant, S., Sunagawa, S., C., Bowler, Bork, P., Pepperkok, R., de Vargas C.,; (2020) Occurrence of Eukaryotes in the size fraction 20-180 micrometres, collected worldwi…
d64dc1a6-5670-410e-8bed-1489c03fb016	Hebda, Andrew. 2015. Nova Scotia Museum - Marine Birds, Mammals, and Fishes. Version 3 In OBIS Canada Digital Collections. Bedford Institute of Oceanography, Dartmouth, NS, Canada. Published by OBIS, Digital http://www.iobis.org/. Accessed on –INSERT DATE
f6b3560e-98f1-48c6-902f-67c141d802f4	Dilman, A.B.; (2015). Asteroidea distribution data from: Deep-sea fauna of European seas - an annotated species check-list of benthic invertebrates living deeper than 2000 m in the seas bordering Europe. https://dx.doi.org/10.14284/257
2ff91d0d-099d-49f0-b5e1-6458a7bea12e	Senckenberg, Collection Copepoda - SMF https://doi.org/10.15468/mnxpzt
80aaea0e-fdba-411c-bb52-4c0992638587	NA
ea340301-ce77-46bb-a0e2-8121e97ac784	Happywhale. 2023. Happywhale - Bearded seal in North Pacific Ocean. Data downloaded from OBIS-SEAMAP (http://seamap.env.duke.edu/dataset/2266) on yyyy-mm-dd originated from Happywhale.com.
a33f249d-83ed-4e6e-84e3-d3144153b3de	Happywhale. 2022. Happywhale - Sperm Whale in North Atlantic Ocean. Data downloaded from OBIS-SEAMAP (http://seamap.env.duke.edu/dataset/1726) on yyyy-mm-dd originated from Happywhale.com.
8196bdec-73b7-4b8d-84c3-ad503d878026	Bakis Y (2021): TU_Fish. v1.1. No organization. Dataset/Occurrence. https://bgnn.tulane.edu/ipt/resource?r=tu_fish&amp;v=1.1
6a3833f7-2857-4df4-af1c-69f1632d69c3	Machete, M.; Institute of Marine Research (IMAR), Portugal; Department of Oceanography and Fisheries, University of the Azores (DOP/UAC), Portugal; (2014): POPA- Fisheries Observer Program of the Azores: Seabird sightings in the Azores tuna fishery from 1998 to 2013: while fishing. https://dx.doi.org/10.14284/12
9afeee64-62f3-44b9-a2fb-794b2afcf50a	The National Marine Aquarium, United Kingdom (2019) Marine fish volunteer ad-hoc recording scheme and historical records from around the United Kingdom between 1743 and 2010 https://doi.org/10.17031/2x2hau
36e6bd0b-d43f-422c-a40b-d7f98295d93b	Bob , R.H., K.J. Kuletz and D.A. Nigro. (1999) UAF - Kittlitz's Murrelet Known Nest Locations in Alaska (GIS layer)
270f3e70-ff9b-411d-b170-2bc914d83f26	Olivas González F J (2016): Biological Reference Collections ICM CSIC. Institute of Marine Sciences (ICM-CSIC). https://dx.doi.org/10.15470/qlqqdx
a861b8c9-2113-4410-91f1-05657656dcc9	Happywhale. 2022. Happywhale - Killer Whale in North Atlantic Ocean. Data downloaded from OBIS-SEAMAP (http://seamap.env.duke.edu/dataset/1717) on yyyy-mm-dd originated from Happywhale.com.
ecd8c6c8-fe0b-4e3d-abc0-7fde98848ce4	Happywhale. 2023. Happywhale - Long-finned pilot whale in Arctic Ocean. Data downloaded from OBIS-SEAMAP (http://seamap.env.duke.edu/dataset/2010) on yyyy-mm-dd originated from Happywhale.com.
cd902fc8-f52b-4bda-95b8-a6782c1d0953	Zeidler W. &amp; De Broyer C., 2009. Catalogue of the Hyperiidean Amphipoda (Crustacea) of the Southern Ocean with distribution and ecological data. Bulletin de l'Institut Royal des Sciences Naturelles de Belgique 79 (Suppl. 1): 1-104.
a126c30a-ed96-40ba-b0ae-31a1c812e788	Zevina, G.B.; Poltarukha, O.P.; (2015). Cirripedia distribution data from: Deep-sea fauna of European seas - an annotated species check-list of benthic invertebrates living deeper than 2000 m in the seas bordering Europe. https://dx.doi.org/10.14284/250
bf1eb7ca-569b-497f-9eeb-46889eb2f781	Samyn, Y., Semal, P. (2020) Royal Belgian Institute of Natural Sciences Brachiopoda collection
8bd1c7c0-717d-4a4e-8b1c-9ff3c5698067	Rosenberg et al. A Biotic Database of Indo-Pacific Marine Mollusks. Morris, P., Pennsylvania, USA. http://clade.acnatsci.org/obis/
00a7f490-7418-413b-a9f1-666f186769b6	Dally G (2023): Museum and Art Gallery of the Northern Territory Malacology Collection - marine records. v1.11. CSIRO National Collections and Marine Infrastructure (NCMI) Information and Data Centre (IDC). Dataset/Occurrence. https://www.marine.csiro.au/ipt/resource?r=magnt_malacology&amp;v=1.11
8acba7e7-2e50-4490-8328-b78a30472508	ICES Environmental Database (DOME), Zoobenthos community. Available online at http://dome.ices.dk. ICES, Copenhagen. Consulted on yyyy-mm-dd.
4e64116e-a1a6-4868-ae38-667693cba26c	Happywhale. 2023. Happywhale - Gray whale in North Atlantic Ocean. Data downloaded from OBIS-SEAMAP (http://seamap.env.duke.edu/dataset/2267) on yyyy-mm-dd originated from Happywhale.com.
be131a0d-a04f-4b88-a351-faf47a6cba07	Happywhale. 2022. Happywhale - Bowhead in North Pacific Ocean. Data downloaded from OBIS-SEAMAP (http://seamap.env.duke.edu/dataset/1928) on yyyy-mm-dd originated from Happywhale.com.
94733b9b-61d0-40c3-8577-440dd4cb2c41	Semal, P. (2020) Royal Belgian Institute of Natural Sciences Mammalia collection
a0737a06-66ef-41e7-9458-9c05f53340b5	McGrouther M (2022): Australian Museum Ichthyology Collection. v1.11. CSIRO National Collections and Marine Infrastructure (NCMI) Information and Data Centre (IDC). Dataset/Occurrence. https://www.marine.csiro.au/ipt/resource?r=am_ichthyology&amp;v=1.11
0e0917b7-7e56-4d35-9802-1b09b9e999d2	Happywhale. 2020. Happywhale - Atlantic White-sided Dolphin in Arctic Ocean. Data downloaded from OBIS-SEAMAP (http://seamap.env.duke.edu/dataset/2095) on yyyy-mm-dd originated from Happywhale.com.
33402693-a77d-443e-87a7-f9597315f76c	NA
364e5a12-8028-4329-be50-fc548c2d6ce4	Southwestern Pacific OBIS (2014). Biological observations from the Discovery Investigations 1925-1935. Southwestern Pacific OBIS, National Institute of Water and Atmospheric Research (NIWA), Wellington, New Zealand, 33337 records, Online http://nzobisipt.niwa.co.nz/resource.do?r=discovery_reports released on January 23, 2015.
fefcba02-f27c-448e-8038-e4a5e0bd51d7	Happywhale. 2022. Happywhale - Killer Whale in North Pacific Ocean. Data downloaded from OBIS-SEAMAP (http://seamap.env.duke.edu/dataset/1718) on yyyy-mm-dd originated from Happywhale.com.
efb1d61c-6de4-489a-bcb0-3dc17ddc2778	Serejo, C.S.; Cardoso, I.A.; Moura, M.G.P.; Ferreira, B.C.A. (2014) Coleção de Crustacea do Museu Nacional da Universidade Federal do Rio de Janeiro, 8654 registros (atualizado em 29/05/2014)
36b58f28-0a03-4447-b688-e4eed56afa3d	Zooplankton genomic database (ZooGene) project: integrating molecular, taxonomic, and oceanographic data. Bucklin,A.; Wiebe,P. H.; Frost,B. W.; Groman,R. G.; Fogarty,M. J.
9dfaef79-f9ac-4866-9718-6bd6a76f28ae	Ingleby S (2023): Australian Museum Mammalogy Collection - marine records. v1.9. CSIRO National Collections and Marine Infrastructure (NCMI) Information and Data Centre (IDC). Dataset/Occurrence. https://www.marine.csiro.au/ipt/resource?r=ala_co80&amp;v=1.9
f4775120-afcc-4350-9e03-649c978f6070	GRIFFITHS, H.J., LINSE, K. &amp; CRAME, J.A. 2003. SOMBASE – Southern Ocean Mollusc Database: A tool for biogeographic analysis in diversity and ecology. Organisms Diversity and Evolution. 3, 207–213.
afb11459-df50-4528-88cd-99b324ebcf8e	Lindsay D., [Date accessed]. A compilation of Cnidaria records for the Southern Ocean. Contribution to SCAR-MarBIN.
68ed4f02-f04b-46ae-b273-0bcbf8a8f807	Ganong, J. 2012. TOPP Summary of SSM-derived Telemetry. Data downloaded from OBIS-SEAMAP (http://seamap.env.duke.edu/dataset/632) on yyyy-mm-dd.
4945cc97-c830-42bd-aec0-036f74937b93	NA
adc95f98-963d-4678-9b10-57cebf81dc8d	Stewart, P.L., H.A. Levy and B.T. Hargrave (2019). Eastern Canada Benthic Macro Fauna. Version 3.0 In OBIS Canada Digital Collections. Bedford Institute of Oceanography, Dartmouth, NS, Canada. Published by OBIS, Digital http://www.iobis.org/. Accessed on –INSERT DATE
230df405-9b7e-4996-a991-bfc15b5291af	Southwestern Pacific OBIS (2014). Biological observations from the Dana Expedition Reports. Southwestern Pacific OBIS, National Institute of Water and Atmospheric Research (NIWA), Wellington, New Zealand, 3101 records, Online http://nzobisipt.niwa.co.nz/resource.do?r=danaexpedition released on January 16, 2018.
6e5e5df0-1312-4c75-abff-644e9ade33df	National Museum of Nature and Science, Japan (2020). Invertebrate collection of the Seto Marine Biological Laboratory, Kyoto University. Occurrence dataset https://doi.org/10.15468/96qm5a accessed via GBIF.org on 2021-06-01.
63cb90c7-6607-46b6-8472-d6d7b14a95a5	Healy J (2022): Queensland Museum Molluscs - Marine records. v1.9. CSIRO National Collections and Marine Infrastructure (NCMI) Information and Data Centre (IDC). Dataset/Occurrence. https://www.marine.csiro.au/ipt/resource?r=qm_molluscs&amp;v=1.9
5e92261a-ddb9-4465-ad5c-632d168ca8fe	Happywhale. 2020. Happywhale - Ringed Seal in North Atlantic Ocean. Data downloaded from OBIS-SEAMAP (http://seamap.env.duke.edu/dataset/2014) on yyyy-mm-dd originated from Happywhale.com.
678cec8f-e0ae-431e-b836-703a0c1c2c37	Swedish Museum of Natural History: Porpoises (NRM), 2013-09-11. Accessed via http://www.gbif.org/dataset/6aa7c400-0c66-11dd-84d2-b8a03c50a862 on yyyy-mm-dd https://doi.org/10.15468/yrxfxp
471a8de8-80f8-43f9-9443-88a45712feba	Ramirez-Llodra, E., Blanco, 2005. ChEssBase: an online information system on biodiversity and biogeography of deep-sea fauna from chemosynthetic ecosystems. Version 2. World Wide Web electronic publications, http://www.noc.soton.ac.uk/chess/database/db_home.php
55e8c1e5-bb02-482b-adf5-ed576b0f7133	Fowler, G.M., and W.T. Stobo, 2014. DFO Maritimes - Groundfish and Small Pelagic Tagging database. Version 2 In OBIS Canada Digital Collections. Bedford Institute of Oceanography, Dartmouth, NS, Canada. Published by OBIS, Digital http://www.iobis.org/. Accessed on –INSERT DATE
f072e2e5-6b80-4eb4-9806-0f4c3d2fe3b4	Flemons P (2023): Australian Museum Mel Ward’s Crustaceans - Cabinets 2 to 7, (1896 - 1988). v1.11. CSIRO National Collections and Marine Infrastructure (NCMI) Information and Data Centre (IDC). Dataset/Occurrence. https://www.marine.csiro.au/ipt/resource?r=ala_ward_crustaceans&amp;v=1.11
42fbe736-2c09-45e3-a48c-5370c999f389	National Marine Aquarium, Plymouth (2018): 1743-2010 National Marine Aquarium (NMA) United Kingdom Marine Fish Recording Scheme. v3.0. Marine Biological Association. Dataset/Samplingevent. https://doi.org/10.17031/2x2hau
168f4ed7-0d77-43cb-a6af-e689bb5dedae	Janetzki H (2023): Queensland Museum Birds - marine records. v1.9. CSIRO National Collections and Marine Infrastructure (NCMI) Information and Data Centre (IDC). Dataset/Occurrence. https://www.marine.csiro.au/ipt/resource?r=ala_co151&amp;v=1.9
f8c046f0-e8ae-49f5-b94c-f78809a8b7dc	Moore G (2023): Western Australian Museum Fish Collection - Marine records. v1.10. CSIRO National Collections and Marine Infrastructure (NCMI) Information and Data Centre (IDC). Dataset/Occurrence. https://www.marine.csiro.au/ipt/resource?r=wam_ichthyology&amp;v=1.10
438e1520-b5e4-4a58-8649-29dbe3abb146	Happywhale. 2022. Happywhale - Harp Seal in North Atlantic Ocean. Data downloaded from OBIS-SEAMAP (http://seamap.env.duke.edu/dataset/2215) on yyyy-mm-dd originated from Happywhale.com.
91bfe0bd-efdb-47cc-a646-c080b5c64785	Happywhale. 2020. Happywhale - Harp Seal in North Pacific Ocean. Data downloaded from OBIS-SEAMAP (http://seamap.env.duke.edu/dataset/2045) on yyyy-mm-dd originated from Happywhale.com.
3fea6e00-cb37-4153-a4c6-9fd9b40d28e7	Happywhale. 2023. Happywhale - Narwhal in North Pacific Ocean. Data downloaded from OBIS-SEAMAP (http://seamap.env.duke.edu/dataset/2269) on yyyy-mm-dd originated from Happywhale.com.
d52444db-3aee-4ac3-8181-b8952fe53821	The archive for marine species and habitats data (DASSH) (2021): Marine Recorder Snapshot extract of surveys entered by The archive for marine species and habitats data (DASSH). v2.1. Marine Biological Association. Dataset/Samplingevent. https://doi.org/10.17031/myrqac
08bcd088-6573-4778-ba35-b01b89f21fe9	Poulsen, B., 'HMAP Dataset 11: Limfjord Fisheries', in J.H. Nicholls (comp.) HMAP Data Pages (https://oceanspast.org/hmap_db.php)
4c224fea-7e00-442b-a163-3fe82870f93c	Fish trawl survey: ICES Baltic International Trawl Survey for commercial fish species. ICES Database of trawl surveys (DATRAS). The International Council for the Exploration of the Sea, Copenhagen. 2010. Online source: http://ecosystemdata.ices.dk.
86453e9e-24f5-47b1-b442-b6f86a9979b7	Vanermen N, Stienen EWM, Fijn R, Markones N, Holdsworth N, Osypchuk A, Pinto C, Desmet P (2022): European Seabirds at Sea (ESAS). ICES, Copenhagen, Denmark. <a href="https://esas.ices.dk">https://esas.ices.dk</a> https://dx.doi.org/10.14284/601
ec9df3b9-3b2b-4d83-881b-27bcbcd57b95	Josefson, A.; Rytter, D.; Department of Bioscience - AU, Denmark; (2015): Danish benthic marine monitoring data from ODAM.
43d19bf8-4d49-413b-bedb-4fa4547714fa	Finnish Environment Institute SYKE; (2018); Finnish Baltic Sea benthic monitoring, POHJE database
d28b4411-1710-4b08-9ec7-99b8c68ae4b2	Swedish county administration boards, Swedish municipalities, Swedish coalitions of water conservation, Swedish companies and Swedish Meteorological and Hydrological Institute et.al.(2021). Regional monitoring, recipient control and monitoring projects of zoobenthos in Sweden since 1972. https://doi.org/10.15468/cesssx
f0e5ebdf-0685-49b3-bca7-74e0835ec0dc	Zettler M.L. (2001). Historical benthic data from the southern Baltic Sea (1839-2001). Baltic Sea Research Institute Warnemünde (IOW), Germany.
ad65221f-0539-44aa-925e-4acf62ad0c6a	Fish trawl survey: ICES North Sea International Bottom Trawl Survey for commercial fish species. ICES Database of trawl surveys (DATRAS). The International Council for the Exploration of the Sea, Copenhagen. 2010. Online source: http://ecosystemdata.ices.dk.
1a5aca77-611e-4496-9702-0a938aa27d9c	Danish Centre for Environment and Energy (2019). Zooplankton data for Danish marine monitoring (ODAM) from 1991 - 2011
2d2deee0-b592-4426-ab82-503b6bccc00d	Swedish county administration boards, Swedish municipalities, Swedish coalitions of water conservation, Swedish Meteorological and Hydrological Institute, et al (2017). SHARK - Regional monitoring and monitoring projects of Epibenthos in Sweden since 1994
de2825af-7d83-4585-b6cb-118cff3774cd	Estonian Marine Institute, University of Tartu (2019): Benthic fauna in Estonian territorial waters 1993-2016.
78987543-213d-464c-9bb0-a1729a91a505	Zydelis, R. 2006. Baltic Seabirds Transect Surveys. Data downloaded from OBIS-SEAMAP (http://seamap.env.duke.edu/dataset/358) on yyyy-mm-dd.
8cc19b28-61c5-419b-8096-4688312ef55a	GBIF-Sweden. Swedish Board of Fisheries (Fiskeriverket) - Institute of Coastal Research. https://doi.org/10.15468/bp9w9y
363961a9-9f45-46df-980b-0b076e66a296	ICES Environmental Database (DOME), Zooplankton community. Available online at http://eggsandlarvae.ices.dk. ICES, Copenhagen. Consulted on yyyy-mm-dd.
f1ad2d12-8f7e-4b56-848c-ffa9c6103eb1	Stockholm University, Umeå University, Swedish Meteorological and Hydrological Institute, Gothenburg University, Swedish Agency for Marine and Water Management and Swedish Environmental Protection Agency (2022). SHARK - National marine environmental monitoring of zooplankton in Sweden since 1979 https://doi.org/10.15468/edkb5r
531637ff-203d-447a-8595-519080144a1d	Finnish Environment Institute SYKE; (2018); Finnish Baltic Sea zooplankton monitoring
ba3fc1a0-5ad0-4621-8712-e01292d9872c	ICES Contaminants and biological effects database (DOME – Biota). The International Council for the Exploration of the Sea, Copenhagen. 2010. Online source: http://ecosystemdata.ices.dk.
28b3b579-c7d1-43ad-8cf6-3e5d6b3b2016	Stockholm University, University of Gothenburg, Linnaeus University , Swedish Agency for Marine and Water Management, Swedish Environmental Protection Agency and Swedish Meteorological and Hydrological Institute (2017). SHARK - National Epibenthos monitoring in Sweden since 1992.
8acba7e7-2e50-4490-8328-b78a30472508	ICES Environmental Database (DOME), Zoobenthos community. Available online at http://dome.ices.dk. ICES, Copenhagen. Consulted on yyyy-mm-dd.
c431bef6-78ce-4308-9e36-3561d18d4414	Estonian Ornithological Society (2019): Breeding avifauna of small Estonian islands and islets, national monitoring 1957-2016
3ff82f02-aefe-45bb-a37e-3035394b3e56	Estonian Ornithological Society (2019): Mid-winter waterfowl count, Estonian national monitoring 1991-2016
cad31b12-0f59-4abf-9109-cb09ea40c297	Rumohr, H. Historical quantitative benthos grab samples from the Southern Baltic Sea - German data. University Kiel, Christian-Albrechts-University Kiel; Leibniz Institute of Marine Sciences; Marine Ecology Division; Benthos Ecology Section.
681d6731-c74b-4b38-ba19-239b794dd174	ICES; (2020). Rügen Herring Larvae Survey. Available online at http://eggsandlarvae.ices.dk
ea742725-fd62-4520-8497-b5571d55efe6	Rumohr, H., 1995: Kiel Bay intercalibration data set. Leibniz Institute of Marine Sciences, Marine Ecology Division, Germany
511a64f5-54c0-4ccf-8c80-b7adbd5adff5	Rumohr, H. Historical quantitative benthos grab samples from the Southern Baltic Sea - Polish data. University Kiel, Christian-Albrechts-University Kiel; Leibniz Institute of Marine Sciences; Marine Ecology Division; Benthos Ecology Section.
ed506f13-4064-49b6-ac48-e9f3860c28ac	Swedish Museum of Natural History, Swedish Agency for Marine and Water Management, Swedish Environmental Protection Agency and Swedish Meteorological and Hydrological Institute (2018). SHARK - National Ringed seal monitoring in Sweden since 1995.
c0c05803-63d7-434d-b7f6-db638d57ab36	GBIF-Sweden. Fishes of the Gothenburg Natural History Museum. https://doi.org/10.15468/xmrfet
d8bfad4d-f013-460d-a0f5-e04d53bc5cde	Swedish Museum of Natural History, Swedish Agency for Marine and Water Management, Swedish Environmental Protection Agency and Swedish Meteorological and Hydrological Institute (2017). SHARK - National Grey seal monitoring in Sweden since 1989.
46c52e34-73b7-45e6-a2ac-742e4c2058c5	ICES Environmental Database (DOME), Phytoplankton community. Available online at http://dome.ices.dk. ICES, Copenhagen. Consulted on yyyy-mm-dd.
e4234681-4822-4490-9113-bdac90911dca	Stockholm University, Gothenburg University, Umeå University, Linnaeus University, Swedish Agency for Marine and Water Management, Swedish Environmental Protection Agency and Swedish Meterological and Hydrological Institute (2020). National zoobenthos monitoring in Sweden since 1971. https://doi.org/10.15468/fggzdr
eafd68c8-af31-4609-b7c8-34d1bccfecc5	Swedish Museum of Natural History Swedish Agency for Marine and Water Management Swedish Environmental Protection Agency and Swedish Meteorological and Hydrological Institute (2022). SHARK - National environmental monitoring of Grey seal in Sweden since 1989 https://doi.org/10.15468/ygk52s
e8c2a9de-09d9-4301-a5f6-9af5eaa1ed12	Polish Monitoring Programme - Monitoring of the Baltic Sea, Poland; (2014), PMS, IMWM Database: zooplankton
9c8a2ac6-f394-4fa1-981e-227fa7b14675	ICES Environmental Database (DOME), Phytobenthos community. Available online at http://dome.ices.dk. ICES, Copenhagen. Consulted on yyyy-mm-dd.
561441ab-128b-4be7-8fce-de1ef79855da	Norwegian Institute for Nature Research: SEAPOP NINA, 2014-02-08. Accessed via http://www.gbif.org/dataset/4c7a13a5-72b1-41ff-ad7c-8af40d3cc3cc on yyyy-mm-dd https://doi.org/10.15468/gk9xqd
4e2cf30c-b238-4ca9-ae05-0809da31d4cc	ICES Historical Plankton Dataset (1901-1912). The International Council for the Exploration of the Sea, Copenhagen. 2010. Online source: http://ecosystemdata.ices.dk.
9b787218-7138-4ffa-8ba6-36d63d391f8c	Froese, R. and D. Pauly. Editors. 200x. FishBase. World Wide Web electronic publication. www.fishbase.org, version (xx/200x).
04730108-3137-483a-9281-8b53c4d2869a	Swedish Museum of Natural History, Swedish Agency for Marine and Water Management, Swedish Environmental Protection Agency and Swedish Meteorological and Hydrological Institute (2018). SHARK - National Ringed seal monitoring in Sweden since 1995.
c4ff4277-85f4-4927-bed0-2eb5abd863af	HELCOM/OSPAR Joint Ballast Water Exemptions Decision Support Tool: https://maps.helcom.fi/website/RA_tool/ HELCOM and OSPAR, 2020
373bacd9-e375-4513-8e98-f2e7f63275e4	HELCOM/OSPAR Joint Ballast Water Exemptions Decision Support Tool: https://maps.helcom.fi/website/RA_tool/ HELCOM and OSPAR, 2020
d19d6c41-ab39-467e-871c-472ae67bbd57	Estonian Marine Institute, University of Tartu (2019): Zooplankton biomass and abundance in Estonian territorial waters 1994-2016
7f29807d-c940-4136-9ccd-3baa1e7e9bab	Finnish Environment Institute SYKE; (2018); Finnish Baltic Sea zooplankton monitoring
babb19f7-e258-4d4e-8423-b6e6b8255fe6	Swedish Museum of Natural History, Swedish Agency for Marine and Water Management, Swedish Environmental Protection Agency and Swedish Meteorological and Hydrological Institute (2018). SHARK - National Harbour seal monitoring in Sweden since 1988.
2c90a322-c002-44a3-a76e-e67d90e76a83	Rumohr, H., D. Fleischer, 2004: N3 data of Kiel Bay. Leibniz Institute of Marine Sciences, Marine Ecology Division, Germany https://dx.doi.org/10.14284/182
1da4e98c-2b0a-499f-a869-15731d560b01	ICES; (2020). Gulf of Riga Larval Fish Survey. Available online at http://eggsandlarvae.ices.dk
24b24b44-52ef-4f6a-b9a0-5fa20bfeff49	Falkenhaug, T. (2014). IMR Zooplankton North Sea. Institute of Marine Research, Norway
e981eab6-f849-4891-8fac-495852829456	Johns D, Broughton D (2019): The CPR Survey. v1.0. Marine Biological Association. Dataset/Samplingevent https://doi.org/10.17031/1629
60fa0b32-b088-42db-835c-b9c797a60945	K. Awebro and B. Poulsen, eds., 'Swedish Baltic Catch Data, 1752-1990' in J.H Nicholls (comp.) HMAP Data Pages (https://oceanspast.org/hmap_db.php)
ed9e149d-0a88-4b0b-9025-477d408b8915	National Institute of Aquatic Resources (Aqua) - DTU, Denmark; International Council for the Exploration of the Sea (ICES), Denmark (2016): Historic fish data (1921-1953) from the Limfjord, Denmark
0459e8f2-6ad3-47ef-b740-2e7b24d97a72	Swedish Museum of Natural History, Swedish Agency for Marine and Water Management, Swedish Environmental Protection Agency and Swedish Meteorological and Hydrological Institute (2022). SHARK - National environmental monitoring of Harbour seal in Sweden since 1988. https://doi.org/10.15468/yq77dh
d0dc72dc-0a2c-42f3-8ef8-e9c21e0d9b76	National Institute of Aquatic Resources (Aqua) - DTU, Denmark; International Council for the Exploration of the Sea (ICES), Denmark (2016): Historic data (1908-1963) of benthic macrofauna from the Limfjord, Denmark
1f80810b-54d9-4b5e-bd63-3fb9736c2f46	Søvik, Guldborg; Thangstad, Trude Hauge (2018): Northern shrimp (Pandalus borealis) in the Norwegian Deep and Skagerrak, 1984-2017
705770e5-3474-4e69-be8b-3107a0c5610a	Gicim data base, Pruvost P. Causse R., 2009 http://doi.org/10.15468/tm7whu
8426d16e-cb66-4b6e-8d3c-d8e8b977fc79	Dunn, T. 2012. JNCC seabird distribution and abundance data (all trips) from ESAS database. Data downloaded from OBIS-SEAMAP (http://seamap.env.duke.edu/dataset/427) on yyyy-mm-dd.
5fbbc3e4-e951-4aa2-a16c-ac9258933d6c	Rumohr, H. Historical data on invertebrates from the Baltic Sea and Gdansk Bay. Christian-Albrechts-University Kiel; Leibniz Institute of Marine Sciences; Marine Ecology Division; Benthos Ecology section, Kiel, Germany.
fec77f2d-d241-4b1d-8a93-f76b535e596b	Oug, E. &amp; B. Rygg (2000). Macrobenthos data from the Norwegian Skagerrak coast. Norwegian Institute for Water Research (NIVA) and Norwegian Pollution Control Authority.
b5ee4e05-0680-487a-a4ac-06006359cd50	Natural History Museum, University of Oslo, Mollusk data of Molltax, Norway https://doi.org/10.15468/vgbdvx
0e71ca84-b6a7-4417-a39f-7428e80c33db	Alerstam T, Bäckman J, Grönroos J, Olofsson P, Strandberg R. Hypotheses and tracking results about the longest migration: The case of the arctic tern. Ecol Evol. 2019;9:9511–9531. https ://doi.org/10.1002/ece3.5459
c80e637a-8cf3-484a-b6b0-587b1a7893e9	Lissette Victorero. (2023). Global benthic biogeographical regions and macroecological drivers for ophiuroids [Data set]. Zenodo. https://doi.org/10.5281/zenodo.7656699
2b43830c-60c7-4110-a0f1-84269a4b39d3	AquaNIS. Editorial Board, 2020. Information system on Aquatic Non-Indigenous and Cryptogenic Species. World Wide Web electronic publication. www.corpi.ku.lt/databases/aquanis. Version 2.36+. Accessed 2020-09-09
517ac935-af0f-4358-88fb-7093015182af	Keable S (2023): Australian Museum Marine Invertebrate Collection. v1.10. CSIRO National Collections and Marine Infrastructure (NCMI) Information and Data Centre (IDC). Dataset/Occurrence. https://www.marine.csiro.au/ipt/resource?r=am_marine_inverts&amp;v=1.10
3eb5bcd4-5258-48a4-93dd-ae14de6f7e56	Zettler M. L., 2005: Macrozoobenthos baltic sea (1980-2005) as part of the IOW-Monitoring. Institut für Ostseeforschung Warnemünde, Germany
0d75d6e6-d632-4991-8412-c6dc70461ed5	Anne Lif Lund Jacobsen (Anne Husum Marboe ed.), 'Limfjord Catch Data 1890-1925', in J.H. Nicholls (comp.) HMAP Data Pages (https://oceanspast.org/hmap_db.php)
f5825142-2c9f-49d8-8c78-18bd318ec279	Polish Monitoring Programme - Monitoring of the Baltic Sea, Poland; (2016), PMS, IMWM Database: zoobenthos
27291387-588a-489a-870b-c1ba7b182825	Lacey, C. 2015. SCANS I cetacean sightings 1994. Data downloaded from OBIS-SEAMAP (http://seamap.env.duke.edu/dataset/1183) on yyyy-mm-dd.
7e1f81d3-fe7a-48e8-9a44-fe62c8ca302a	ICES Fish stomach contents dataset (STOMACH). The International Council for the Exploration of the Sea, Copenhagen. 2010. Online source: http://ecosystemdata.ices.dk
48511e24-ebd0-42b3-b967-0e154fb2c537	Katre Kaju, 'Estonian Fisheries: Pärnu City Customs Records', in J.H. Nicholls (comp.) HMAP Data Pages (https://oceanspast.org/hmap_db.php)
b67743ff-e8ee-4374-87bc-3423d923941d	Leidenberger, S. (2014). Observations of three Idotea species (I. balthica, I. chelipes and I. granulosa) in Northern Europe, including the Baltic Sea - data derived from museum collections https://dx.doi.org/10.14284/7
6b45e770-4625-43dd-abc6-c4844a417b55	M. Bager ed., with L. Hansen, Per Jessen (researchers) 'Danish Baltic Catch Data, 1611-1920' in J.H Nicholls (comp.) HMAP Data Pages (https://oceanspast.org/hmap_db.php)
830af6be-fabc-4ecd-b95c-eb2a20c7f081	Holm, P and Nicholls, J. 2020. Norfish: Danish Limfjord Herring Fishery 1518 - 1835. Dublin: TCD https://dx.doi.org/10.14284/488
c633b0f8-90bb-43f2-8680-65ac26dd8400	NA
430e02f9-8843-4b44-8d24-9ea35be1940c	Holm, P and Nicholls, J. 2020. Norfish: Danish Kattegat Herring Fishery 1520 - 1899. Dublin: TCD https://dx.doi.org/10.14284/487
4d2a31a3-bb76-4ffe-a2f9-817e975f6ba9	Diveboard - Scuba diving citizen science observations. Online at http://www.diveboard.com and http://ipt.diveboard.com/resource.do?r=diveboard-occurrences. https://dx.doi.org/10.15468/tnjrgy
dbb0d702-c985-4b7f-806c-d8e4244d8834	B. Poulsen, 'Catch and Effort in the Limfjord Fisheries', in J.H. Nicholls (comp.) HMAP Data Pages (https://oceanspast.org/hmap_db.php)
dd335e79-f580-44a1-bedc-1476437eb73e	NA
c380d2c9-98b3-48cf-af6c-56a88b81f1a4	Fautin, Daphne G. (2013). Hexacorallians of the World.
b73452ab-ddbc-4677-acc1-e3bfadff469e	HELCOM/OSPAR Joint Ballast Water Exemptions Decision Support Tool: https://maps.helcom.fi/website/RA_tool/ HELCOM and OSPAR, 2020
be61dad8-c6d9-49fa-a203-91898031c1a2	Gothenburg University, Swedish Meteorological and Hydrological Institute and Swedish Agency for Marine and Water Management (2023). SHARK - National marine environmental monitoring of jellyfish in Sweden since 2007
62b1e8fb-fb6d-461a-870c-a6445815112d	MarBEF (2006) MarBEF Publication Series data. Available online on EurOBIS. Consulted on dd-mm-yyyy.
cc987509-4296-400e-a761-f4d4c91785df	NA
49bbc435-2bff-432c-8dd4-b2e7b514ada3	Rogers, A. and J. Hall-Spencer. Cold-water Corals. UNEP World Conservation Monitoring Centre (UNEP-WCMC), 2005, Version 2.0.
29dbebfe-bf43-4167-ab9b-48bcd546edc9	Nemys eds. (2024). Nemys: World Database of Nematodes. Accessed at https://nemys.ugent.be on yyyy-mm-dd https://dx.doi.org/10.14284/366
80479e14-2730-436d-acaa-b63bdc7dd06f	Baranova, O.K, T.D. O'Brien, T.P. Boyer and I.V. Smolyar (2009). Plankton data. Chapter 16 in Boyer, T. P., J. I. Antonov , O. K. Baranova, H. E. Garcia, D. R. Johnson, R. A. Locarnini, A. V. Mishonov, T. D. O'Brien, D. Seidov, I. V. Smolyar, M. M. Zweng, 2009. World Ocean Database 2009. S. Levitus, Ed., NOAA Atlas NESDIS 66, U.S. Gov. Printing Office, Wash., D.C., 216 pp., DVDs
a4573856-73ef-46a3-8848-8bfecaa4aa7b	Kotwicki, L. (1998). Meiobenthic data Manuela. Polish Academy of Sciences, Institute of Oceanology (IOPAS), Poland.
f68aab55-9261-49fa-8bf9-e6fe6fa7661b	Samyn, Y., Semal, P. (2020) Royal Belgian Institute of Natural Sciences Mollusca collection
0ad46fa2-466c-4dd6-87d6-7261ea1909ce	Holm, P. and Nicholls, J. 2020. Norfish: Danish Sound Herring Fishery 1368-1790. Dublin: TCD https://dx.doi.org/10.14284/489
6771b0cd-d355-45aa-a9ba-6bf4daccda16	HELCOM/OSPAR Joint Ballast Water Exemptions Decision Support Tool: https://maps.helcom.fi/website/RA_tool/ HELCOM and OSPAR, 2020
b74b429a-4052-4f5b-bff3-fe0b5a2e8669	WoRMS Editorial Board (2021). Type locality distributions from the World Register of Marine Species. Available from http://www.marinespecies.org at VLIZ. Accessed on YYYY-MM-DD.
1a4daaac-e207-4648-804e-aaf5efa7a0a5	The Danish Biodiversity Information Facility, Marine Benthic Fauna List, Island of Læsø, Denmark. https://doi.org/10.15468/ty0smg
8e8fa6e1-42c5-4793-bb2d-1ec67b670787	Davies, A.; (2021): Distribution of deep-sea sponges in the North Atlantic - Data from the SponGES project
e830dc46-156e-4646-ba4c-6d305580f167	NA
a11a7cff-6f7e-4d34-8d39-fc86cb8783db	Rumohr, H. The Baltic Expedition 1901 of the German sea fisheries association. Christian-Albrechts-University Kiel; Leibniz Institute of Marine Sciences; Marine Ecology Division; Benthos Ecology section, Kiel, Germany.
fabd272c-df1a-4ffb-9ecc-9af1a17bc27a	Moscrop, A. 2011. Baltic Porpoise Sightings 01-02. Data downloaded from OBIS-SEAMAP (http://seamap.env.duke.edu/dataset/344) on yyyy-mm-dd.
81330b73-f70d-4a58-b54f-b9e1f62355d3	The Danish Biodiversity Information Facility, Nivå Bay species list, Zealand, Denmark https://doi.org/10.15468/97nj93
c3286697-c89b-4f5c-b7c4-d076529bee34	Duplisea, D.E. 1998. Structuring of benthic communities, with a focus on size spectra. PhD thesis. Department of Systems Ecology, Stockholm University. ISBN 91-628-2919-X.
d7bdf4c6-7418-4c4a-9845-311d5b9475a3	HELCOM/OSPAR Joint Ballast Water Exemptions Decision Support Tool: https://maps.helcom.fi/website/RA_tool/ HELCOM and OSPAR, 2020
519415ab-badf-4c36-a0da-1d007beebbf0	NA
2891a788-9f30-4413-8f73-9e7686890e9d	NA
6b96b0c8-ae95-4ad4-b8cb-5c1a706cf7aa	Urban-Malinga, B. (2004). Meiofauna of the Southern Baltic. Polish Academy of Sciences, Institute of Oceanology (IOPAS), Poland.
f0bbfd00-2631-4006-b6bc-5c88f166852c	NA
16c29553-c90b-4865-8d45-55de3286b4e0	NA
10fe54bb-b93b-4f00-bf4c-bd51542614ef	Flanders Marine Institute (VLIZ). Taxonomic Information System for the Belgian coastal area. 10 Aug 2004, Oostende, Belgium, Accessed on [dd/mm/yyyy].
c92f63eb-83b6-40ff-a07c-738c52aae60c	Jüssi, I.; NGO Pro Mare (2019): Aerial counts and breeding success monitoring of grey seal, Estonian national monitoring 2000-2016.
aac5ca81-638a-4335-9aa7-5c2bda67a362	NA
79766e2f-1256-4ba0-a3e5-f1b6ce348acd	Senckenberg, Crustacea ZMK https://doi.org/10.15468/hsd8qy
97bdf279-6f78-4ed7-ad9d-27a5886f8ff2	Türkay, M. Senckenbergisches Sammlungsverwaltungssystem, SeSam. Senckenbergische Naturforschende Gesellschaft , Frankfurt, Germany. http://sesam.senckenberg.de/
c24bf1c2-2c62-4056-a841-56d94e6e876a	ROM Fish Collection (accessed through GBIF data portal, http://data.gbif.org/datasets/resource/660, 2012-01-20) http://doi.org/10.15468/syisbx
726e33e7-6415-45ae-9d20-7c9a60e01343	Rumohr, H., Historical benthosdata from the North Sea and Baltic Sea from 1902-1912. Christian-Albrechts-University Kiel; Leibniz Institute of Marine Sciences; Marine Ecology Division; Benthos Ecology section, Kiel, Germany.
678cec8f-e0ae-431e-b836-703a0c1c2c37	Swedish Museum of Natural History: Porpoises (NRM), 2013-09-11. Accessed via http://www.gbif.org/dataset/6aa7c400-0c66-11dd-84d2-b8a03c50a862 on yyyy-mm-dd https://doi.org/10.15468/yrxfxp
98335d75-74ca-4e05-b10c-c7b198c1e792	Gheskiere, T. (2000). Nematodes from Italy and Poland. Ghent University, Department of Biology, Marine Biology Section (MARBIOL), Belgium.
d104db68-63cf-4f34-b92a-54bd55a07394	Jo Taylor J (2023): Museums Victoria Marine Invertebrates Collection. v1.12. CSIRO National Collections and Marine Infrastructure (NCMI) Information and Data Centre (IDC). Dataset/Occurrence. https://www.marine.csiro.au/ipt/resource?r=nmv_marine_inverts&amp;v=1.12
c49997fd-7f9d-404d-af03-96c36b8dea9a	Kotwicki L., 1996: Bay of Puck dataset. Polish Academy of Sciences, Institute of Oceanology, Department of Marine Ecology, Poland
b1363fbb-afec-4dc7-85b6-39b8a5ebb55c	Angel, M. (2016). Personal library collection of Martin Angel of published and unpublished Halocyprid (Ostracoda) occurrences. Natural History Museum.
9f1a9d1c-833e-4fbc-9ecf-1918c7a8b699	Khidas K (2024): Canadian Museum of Nature Fish Collection. v1.137. Canadian Museum of Nature. Dataset/Occurrence. http://ipt.nature.ca/resource?r=cmn_fish&amp;v=1.137
27634725-9cfd-433b-8f14-6672844e69bf	Holm, P and Nicholls, J. 2020. Norfish: Norwegian/Swedish Bohuslän Herring Landings 1520–1808. Dublin: TCD https://dx.doi.org/10.14284/508
82c51e92-e66f-44ca-a02a-b6071c7e188f	Craeymeersh J., P. Kingston, E. Rachor, G. Duineveld, Carlo Heip, Edward Vanden Berghe, 1986: North Sea Benthos Survey.
89e23fc8-3f61-4480-9de3-358fe6eefe0b	National Museum of Natural History, Smithsonian Institution NMNH Invertebrate Zoology Collection Database. National Museum of Natural History, Smithsonian Institution, 10th and Constitution Ave. N.W., Washington, DC 20560-0193, 2001, Version 3.2.04 (0802221).
bef066c4-4afc-4553-9e99-88285868aba4	Rumohr, H. Holsatia-expedition 1887 - animals collected with a dredge during the expedition. Christian-Albrechts-University Kiel; Leibniz Institute of Marine Sciences; Marine Ecology Division; Benthos Ecology section, Kiel, Germany.
55a44483-5a4b-4148-9336-da18c045d31c	Lacey, C. 2014. SCANS II cetacean sightings on tracker platform of vessel surveys 2005. Data downloaded from OBIS-SEAMAP (http://seamap.env.duke.edu/dataset/1152) on yyyy-mm-dd.
a4bb1978-5aa4-4fd2-b8f3-ffc19b6467dc	Boisseau, O. 2014. Visual sightings from Song of the Whale 1993-2013. Data downloaded from OBIS-SEAMAP (http://seamap.env.duke.edu/dataset/1158) on yyyy-mm-dd.
cdcddae2-a8e0-4c86-9e8d-f85134876937	NA
dc5e998b-8b88-495b-9901-6de1c6831d86	Moscrop, A. 2014. Baltic Porpoise Acoustic Surveys 01-02. Data downloaded from OBIS-SEAMAP (http://seamap.env.duke.edu/dataset/343) on yyyy-mm-dd.
a145f369-b272-46f7-86bc-08412b1ee927	Sirenko B.I., ed. 2001. List of species of free-living invertebrates of Eurasian Arctic seas and adjacent deep waters. In: Explorations of the fauna of the seas. 51(59). St.Petersburg: 1-132.
d4605821-3213-472a-9c45-55878f8ab4e7	NA
8b18ef25-fe25-45e9-978f-0f4c462ce2f8	Lacey, C. 2014. SCANS II cetacean sightings on primary platform of vessel surveys 2005. Data downloaded from OBIS-SEAMAP (http://seamap.env.duke.edu/dataset/1150) on yyyy-mm-dd.
eb82a737-66d1-495e-a5da-2745b5fc0152	Danish Centre for Environment and Energy (2019). Phytoplankton data for Danish marine monitoring (ODAM) from 1988 - 2016
2792f68d-84fa-40ad-a9a1-1ae976b98e38	Lacey, C. 2014. SCANS II cetacean sightings from aerial surveys 2005. Data downloaded from OBIS-SEAMAP (http://seamap.env.duke.edu/dataset/1153) on yyyy-mm-dd.
4f5a16d8-0503-4452-af87-fa70b97721ef	ICES North Sea cod and plaice egg surveys (2004, 2009). Available online at http://eggsandlarvae.ices.dk ICES, Copenhagen. Consulted on yyyy-mm-dd.
58bb5aa2-2939-48d5-9015-b18706e26425	Reid M (2022): Australian Museum Malacology Collection - Marine records. v1.10. CSIRO National Collections and Marine Infrastructure (NCMI) Information and Data Centre (IDC). Dataset/Occurrence. https://www.marine.csiro.au/ipt/resource?r=am_malacology&amp;v=1.10
610bd0de-37d8-41aa-a663-393da3cf0c06	Volkers, C. &amp; George, K-H. (2002). Western Baltic Sea copepods. Forschungsinstitut Senckenberg; Deutsches Zentrum fur Marine Biodiversitätsforschung (DZMB), Germany.
a0737a06-66ef-41e7-9458-9c05f53340b5	McGrouther M (2022): Australian Museum Ichthyology Collection. v1.11. CSIRO National Collections and Marine Infrastructure (NCMI) Information and Data Centre (IDC). Dataset/Occurrence. https://www.marine.csiro.au/ipt/resource?r=am_ichthyology&amp;v=1.11
34991b8f-e6a9-4870-812c-7ca24a729d13	Janas U., 2002: Gulf of Gdansk dataset. University of Gdansk; Institute of Oceanography; Department of Marine Biology and Ecology, Poland https://dx.doi.org/10.14284/262
d6af0fac-8a21-4d77-8872-f10d471fc0cf	Catania D, Fong J (2024). CAS Ichthyology (ICH). Version 150.415. California Academy of Sciences. Occurrence dataset. http://ipt.calacademy.org:8080/resource?r=ich&amp;v=150.415
628600f7-1580-4c0e-b1b3-acb5c5613966	Pål Buhl Mortensen; Institute of Marine Research, Norway (2018): Lophelia pertusa reefs in Norwegian seawaters.
0c59dc30-4b06-4572-addc-155042f81fd0	NA
00a7f490-7418-413b-a9f1-666f186769b6	Dally G (2023): Museum and Art Gallery of the Northern Territory Malacology Collection - marine records. v1.11. CSIRO National Collections and Marine Infrastructure (NCMI) Information and Data Centre (IDC). Dataset/Occurrence. https://www.marine.csiro.au/ipt/resource?r=magnt_malacology&amp;v=1.11
4a606f86-2e7b-44a3-b50d-3d55a887a11f	Denver Museum of Nature &amp; Science Marine Invertebrate Collection
e9acab50-8203-4c1e-b2e7-cbb850670808	Semal, P. (2020) Royal Belgian Institute of Natural Sciences Bird Collection
0912e81c-c5ac-4a53-b719-a9ae6535f895	Meurisse, L., Semal, P. (2020) Royal Belgian Institute of Natural Sciences Crustacea collection
71748d53-57e9-4e30-9678-ede83ca6c7ba	Martinez Arbizu, P. Smith, C. R., Keller, S. &amp; Ebbe, B. (Editors). Biogeographic Database of the Census of Abyssal Marine Life. [date accessed]. World Wide Web electronic publication. Available online at http://www.cedamar.org/biogeography https://doi.org/10.15468/oc9tsb
e5389590-6d7e-4752-b84b-faa2a411db87	ICES VME Database (http://vme.ices.dk)
41de338d-6a8a-43f7-a351-ce5c61a7708e	ICES. Atlantic Anguilla surveys (1862-2007). Available online at http://eggsandlarvae.ices.dk. Consulted on yyyy-mm-dd.
5bf31864-f4f6-4986-a2c5-1a0e5e9d9e26	Institute of Marine Sciences (ICM-CSIC): Colección de referencia de otolitos, Instituto de Ciencias del Mar-CSIC. Accessed via http://www.gbif.org/dataset/e95d0010-b3f1-11de-82f8-b8a03c50a862 on yyyy-mm-dd https://doi.org/10.15468/wdwxid
a951be55-4e8f-4551-9892-2c4879c6265a	Cawsey M (2023): Australian National Wildlife Collection provider for OZCAM - Marine records. v1.11. CSIRO National Collections and Marine Infrastructure (NCMI) Information and Data Centre (IDC). Dataset/Occurrence. https://www.marine.csiro.au/ipt/resource?r=csiro_anwc_marine&amp;v=1.11
1cf6168c-bc76-48b8-af1f-e8237c897e3d	NLBIF, Naturalis National Natural History Museum (NL). Invertebrate specimens from marine expeditions. https://doi.org/10.15468/0fscv9
19119a0f-92f3-4662-85c5-30f8472067cf	NA
2a17430f-ec53-44dc-b09b-5a1d252820c0	Reid C (2023): Queen Victoria Museum and Art Gallery - Marine Invertebrates. v1.8. CSIRO National Collections and Marine Infrastructure (NCMI) Information and Data Centre (IDC). Dataset/Occurrence. https://www.marine.csiro.au/ipt/resource?r=ala_co258&amp;v=1.8
c28a98ea-84bc-4930-8d82-778ed7402269	Estonian Marine Institute, University of Tartu and Marine Systems Institute, Tallinn University of Technology (2019): Phytoplankton composition, biomass and abundance in Estonian territorial waters 1993-2016
27529112-fa4c-4307-8a43-b4dcc91421f8	Clark, Paul F.; Marine Conservation Society, United Kingdom; (2019) 1507-1997 Paul F. Clark North East Atlantic Crab Atlas https://doi.org/10.17031/fyi30u
3ff4cf4b-7c2e-4163-9b80-cb4dd42d24f0	Heinkens J.; De Coninck L.A.P.; Instituut voor Dierkunde; Faculteit Wetenschappen. RUG: Belgium; (2017): Observations of <i>Protohydra leuckarti</i> within Europe and beyond. (http://www.vliz.be/en/imis?module=dataset&amp;dasid=5484) https://dx.doi.org/10.14284/272
b8617377-eb1c-4db2-baa6-8788a632e810	NA
6078be2d-e1af-47b3-bd70-3956dd95f664	Muir P (2023): Queensland Museum Corals. v1.12. CSIRO National Collections and Marine Infrastructure (NCMI) Information and Data Centre (IDC). Dataset/Occurrence. https://www.marine.csiro.au/ipt/resource?r=qm_corals&amp;v=1.12
9fe2e775-30d6-4779-9d8c-d31a1ad31fae	Martens P.; Coomans A.; Schockaert E.; Laboratorium voor Morfologie en Systematiek der Dieren; Faculteit Wetenschappen. RUG; Onderzoeksgroep Dierkunde. LUC: Belgium; (2016): Type localities and distribution records of Proseriata (Platyhelminthes) in the world. (http://www.vliz.be/en/imis?module=dataset&amp;dasid=5471) https://dx.doi.org/10.14284/240
42fbe736-2c09-45e3-a48c-5370c999f389	National Marine Aquarium, Plymouth (2018): 1743-2010 National Marine Aquarium (NMA) United Kingdom Marine Fish Recording Scheme. v3.0. Marine Biological Association. Dataset/Samplingevent. https://doi.org/10.17031/2x2hau
4945cc97-c830-42bd-aec0-036f74937b93	NA
c0677106-e5a9-4a39-8351-c6a141ea7efa	Samyn, Y., Semal, P. (2020) Royal Belgian Institute of Natural Sciences Cnidaria collection
29c81640-3052-4ad0-b66d-14c21dc3270d	NA
9afeee64-62f3-44b9-a2fb-794b2afcf50a	The National Marine Aquarium, United Kingdom (2019) Marine fish volunteer ad-hoc recording scheme and historical records from around the United Kingdom between 1743 and 2010 https://doi.org/10.17031/2x2hau
2c6db58f-ae91-4a17-9f0f-7db28506b94f	NIWA (2018): NIWA Invertebrate Collection. v1.1. The National Institute of Water and Atmospheric Research (NIWA). Dataset/Occurrence. https://nzobisipt.niwa.co.nz/resource?r=obisspecify&amp;v=1.1
fbe20230-f4f1-48e7-83ee-4cd3ad15a1db	SAIAB (2016): Specimen-records of preserved specimens in the National Collection of Fishes of South Africa. v1.2. The South African Institute for Aquatic Biodiversity. Dataset/Occurrence. http://ipt.saiab.ac.za/resource?r=saiab&amp;v=1.2
047ce186-4302-4c3f-967f-ccae9d3a1804	Olli, Kalle; Klais, Riina; Tamminen, Timo (2016), Data from: Rehabilitating the cyanobacteria – niche partitioning, resource use efficiency, and phytoplankton community structure during diazotrophic cyanobacterial blooms, Dryad, Dataset, https://doi.org/10.5061/dryad.d0826
d04e6c9d-2c19-4beb-8b52-cae1123542d3	Finnish Environment Institute SYKE; (2022); Finnish macrophyte monitoring data.
4caa7639-9c5e-4c63-9266-5f83b416ad9e	Senckenberg: Collection Bryozoa SMF. https://doi.org/10.15468/pcedro
2e3d797b-69db-4e5d-b4a9-9e1f8d8dbc70	Leidenberger, S. (2014). Observations of three Idotea species (I. balthica, I. chelipes and I. granulosa) in Northern Europe, including the Baltic Sea.- field data. https://dx.doi.org/10.14284/8
9d629feb-ba03-4a83-908c-794d94d30531	Accession ID OGL-#####. The Ocean Genome Legacy Center. Northeastern University. Published on the web at ogl.northeastern.edu/catalog.
d52444db-3aee-4ac3-8181-b8952fe53821	The archive for marine species and habitats data (DASSH) (2021): Marine Recorder Snapshot extract of surveys entered by The archive for marine species and habitats data (DASSH). v2.1. Marine Biological Association. Dataset/Samplingevent. https://doi.org/10.17031/myrqac
ab92fefd-8de6-4f37-8493-c1d168c0f10c	Schockaert E.; De Coninck L.A.P.; Faculteit Wetenschappen. RUG: Belgium; (2016): Type locality records of Polycystididae species in the world. (http://www.vliz.be/en/imis?module=dataset&amp;dasid=4596) https://dx.doi.org/10.14284/189
c5687a17-e454-40f9-9a4b-d04b2c812d74	NA
5d084f0c-bda5-422f-82db-0ba087829530	Johnstone R (2023): Western Australian Museum Bird Collection - marine records. v1.8. CSIRO National Collections and Marine Infrastructure (NCMI) Information and Data Centre (IDC). Dataset/Occurrence. https://www.marine.csiro.au/ipt/resource?r=ala_co121&amp;v=1.8
cfe87ba0-c6d2-4408-9378-1dca60cc6194	Senckenberg, Collection Cnidaria SMF. https://doi.org/10.15468/e2vb1g
8ba043fd-a7c5-4562-a56b-dc1225d03937	NA
f8c046f0-e8ae-49f5-b94c-f78809a8b7dc	Moore G (2023): Western Australian Museum Fish Collection - Marine records. v1.10. CSIRO National Collections and Marine Infrastructure (NCMI) Information and Data Centre (IDC). Dataset/Occurrence. https://www.marine.csiro.au/ipt/resource?r=wam_ichthyology&amp;v=1.10
c62f9dc2-39ed-4792-b2a3-ccbac59f00d0	Semal, P. (2020) Royal Belgian Institute of Natural Sciences Pisces Collection
f41e98f0-f234-4888-b54e-b25abfb61ae4	Mecklenburg, C. W., T. A. Mecklenburg, B. A. Sheiko, and N. V. Chernova. 4 July 2006. Arctic marine fish museum specimens. Database submitted to ArcOD, Institute of Marine Science, University of Alaska Fairbanks
d6d6fe4c-425f-4ce7-bf28-7a6befaeb413	National Museum of Natural History, Smithsonian Institution NMNH Fishes Collection Database. National Museum of Natural History, Smithsonian Institution, 10th and Constitution Ave. N.W., Washington, DC 20560-0193, 2007.
94733b9b-61d0-40c3-8577-440dd4cb2c41	Semal, P. (2020) Royal Belgian Institute of Natural Sciences Mammalia collection
a1beaeb4-b27c-4b26-9783-2861984d8e4a	Davie P (2023): Queensland Museum Crustaceans. v1.10. CSIRO National Collections and Marine Infrastructure (NCMI) Information and Data Centre (IDC). Dataset/Occurrence. https://www.marine.csiro.au/ipt/resource?r=qm_crustaceans&amp;v=1.10
750650f1-5f72-46d8-a65d-996ee2268fec	Santos R (2016): Zariquiey Collection. Biological Reference Collections ICM CSIC. Institute of Marine Sciences (ICM-CSIC). https://dx.doi.org/10.15470/cqtmj1
471a8de8-80f8-43f9-9443-88a45712feba	Ramirez-Llodra, E., Blanco, 2005. ChEssBase: an online information system on biodiversity and biogeography of deep-sea fauna from chemosynthetic ecosystems. Version 2. World Wide Web electronic publications, http://www.noc.soton.ac.uk/chess/database/db_home.php
d26681b3-e066-489d-84c2-9da36a4e0475	Drent R. 2021. Russian Barnacle Geese. Data downloaded from OBIS-SEAMAP (http://seamap.env.duke.edu/dataset/377) on yyyy-mm-dd originated from Satellite Tracking and Analysis Tool (STAT; http://www.seaturtle.org/tracking/index.shtml?project_id=136).
0b6fd326-7ec6-487a-a386-b4e0d655d3ef	Byrne C (2023): Tasmanian Museum and Art Gallery Invertebrate Collection - marine records. v1.8. CSIRO National Collections and Marine Infrastructure (NCMI) Information and Data Centre (IDC). Dataset/Occurrence. https://www.marine.csiro.au/ipt/resource?r=ala_co198&amp;v=1.8
82aa35e0-038f-4737-9db3-eec80d47a978	Happywhale. 2022. Happywhale - Harbor Seal in North Atlantic Ocean. Data downloaded from OBIS-SEAMAP (http://seamap.env.duke.edu/dataset/1942) on yyyy-mm-dd originated from Happywhale.com.
ce1d93f3-8b0f-4ee7-9a4d-0393a6ec7fea	Van Guelpen, L., 2016. Atlantic Reference Centre Museum of Canadian Atlantic Organisms - Invertebrates and Fishes Data. Version 4 In OBIS Canada Digital Collections. Bedford Institute of Oceanography, Dartmouth, NS, Canada. Published by OBIS, Digital http://www.iobis.org/. Accessed on –INSERT DATE
5b235cbe-37fb-400a-bd59-d03aad7c8fc4	Adlard R (2023): Queensland Museum Other Invertebrates - marine records. v1.11. CSIRO National Collections and Marine Infrastructure (NCMI) Information and Data Centre (IDC). Dataset/Occurrence. https://www.marine.csiro.au/ipt/resource?r=ala_co201&amp;v=1.11
88bb5351-cbed-4448-abf8-fdeae8b1abaf	Kürzel, Kaiser, Brix, Colemann, Tandberg, Oldeland, Lörz (2022): Amphipod distribution data from the North Atlantic and Artic waters compiled from literature records published in 1931-2018.
2b75ad47-cee7-490f-ba9a-b7c0d499d583	Gebruk, A.V.; Smirnov, A.V.; Rogacheva, A.V.; (2016). Holothuroidea distribution data from: Deep-sea fauna of European seas - an annotated species check-list of benthic invertebrates living deeper than 2000 m in the seas bordering Europe.
36b58f28-0a03-4447-b688-e4eed56afa3d	Zooplankton genomic database (ZooGene) project: integrating molecular, taxonomic, and oceanographic data. Bucklin,A.; Wiebe,P. H.; Frost,B. W.; Groman,R. G.; Fogarty,M. J.
bf1eb7ca-569b-497f-9eeb-46889eb2f781	Samyn, Y., Semal, P. (2020) Royal Belgian Institute of Natural Sciences Brachiopoda collection
58420107-111e-41f9-bcb7-d8abd65a7c1b	Swedish county administration boards, Swedish municipalities, Swedish coalitions of water conservation, and Swedish Meteorological and Hydrological Institute et.al.(2021). Regional monitoring and monitoring projects of phytoplankton in Sweden since 1985. https://doi.org/10.15468/bkzpdj
03d772f9-454f-42f6-91df-4d1faf2ead16	Happywhale. 2022. Happywhale - Humpback Whale in North Atlantic Ocean. Data downloaded from OBIS-SEAMAP (http://seamap.env.duke.edu/dataset/1764) on yyyy-mm-dd originated from Happywhale.com.
8bd1c7c0-717d-4a4e-8b1c-9ff3c5698067	Rosenberg et al. A Biotic Database of Indo-Pacific Marine Mollusks. Morris, P., Pennsylvania, USA. http://clade.acnatsci.org/obis/
168f4ed7-0d77-43cb-a6af-e689bb5dedae	Janetzki H (2023): Queensland Museum Birds - marine records. v1.9. CSIRO National Collections and Marine Infrastructure (NCMI) Information and Data Centre (IDC). Dataset/Occurrence. https://www.marine.csiro.au/ipt/resource?r=ala_co151&amp;v=1.9
3c59e9b2-15d1-4b40-80b0-f08d8293d551	Happywhale. 2023. Happywhale - Harbor porpoise in North Atlantic Ocean. Data downloaded from OBIS-SEAMAP (http://seamap.env.duke.edu/dataset/1979) on yyyy-mm-dd originated from Happywhale.com.
6e99cb6c-0efe-4087-b808-19c7cc17ae3d	Foster R (2023): South Australian Museum Ichthyology Collection - marine records. v1.11. CSIRO National Collections and Marine Infrastructure (NCMI) Information and Data Centre (IDC). Dataset/Occurrence. https://www.marine.csiro.au/ipt/resource?r=sam_ichthyology&amp;v=1.11
5db2ffe4-8764-4647-9271-467192832793	Graham A (2023): Australian National Fish Collection (ANFC). v1.19. CSIRO National Collections and Marine Infrastructure (NCMI) Information and Data Centre (IDC). Dataset/Occurrence. https://www.marine.csiro.au/ipt/resource?r=csiro_anfc&amp;v=1.19
4a058eda-7edc-400b-a5a2-49dc8c193412	McClain CR, Balk MA, Benfield MC, Branch TA, Chen C, Cosgrove J, Dove ADM, Gaskins LC, Helm R, Hochberg FG, Lee FB, Marshall A, McMurray SE, Schanche C, Stone SN, Thaler AD (2015) Data from: Sizing ocean giants: patterns of intraspecific size variation in marine megafauna. Southwestern Pacific OBIS, National Institute of Water and Atmospheric Research (NIWA), Wellington, New Zealand, 4563 records…
7da03e8e-e9b8-40f3-bf15-ce8113dd8038	Samyn, Y., Semal, P. (2020) Royal Belgian Institute of Natural Sciences Echinodermata collection
2fd06604-7d20-4712-9f68-eae9ae336bb5	Neal, P. R., Patterson, D.J. MICROBIS. 1 Jan. 2005, Version 1 (European data).
767dd122-4903-4f3d-bb8b-9797e313a698	Darvish Bastami K (2022): Benthos of Iranian parts of the Caspian Sea. v1.2. Iranian National Institute for Oceanography and Atmospheric Sciences (PEGO-OBIS node). Dataset/Occurrence. http://217.11.23.22/ipt/resource?r=benthosofiranianpartsofthecaspiansea&amp;v=1.2
9f1a9d1c-833e-4fbc-9ecf-1918c7a8b699	Khidas K (2024): Canadian Museum of Nature Fish Collection. v1.137. Canadian Museum of Nature. Dataset/Occurrence. http://ipt.nature.ca/resource?r=cmn_fish&amp;v=1.137
b74b429a-4052-4f5b-bff3-fe0b5a2e8669	WoRMS Editorial Board (2021). Type locality distributions from the World Register of Marine Species. Available from http://www.marinespecies.org at VLIZ. Accessed on YYYY-MM-DD.
4a606f86-2e7b-44a3-b50d-3d55a887a11f	Denver Museum of Nature &amp; Science Marine Invertebrate Collection
c62f9dc2-39ed-4792-b2a3-ccbac59f00d0	Semal, P. (2020) Royal Belgian Institute of Natural Sciences Pisces Collection
e9acab50-8203-4c1e-b2e7-cbb850670808	Semal, P. (2020) Royal Belgian Institute of Natural Sciences Bird Collection
d6d6fe4c-425f-4ce7-bf28-7a6befaeb413	National Museum of Natural History, Smithsonian Institution NMNH Fishes Collection Database. National Museum of Natural History, Smithsonian Institution, 10th and Constitution Ave. N.W., Washington, DC 20560-0193, 2007.
9b787218-7138-4ffa-8ba6-36d63d391f8c	Froese, R. and D. Pauly. Editors. 200x. FishBase. World Wide Web electronic publication. www.fishbase.org, version (xx/200x).
705770e5-3474-4e69-be8b-3107a0c5610a	Gicim data base, Pruvost P. Causse R., 2009 http://doi.org/10.15468/tm7whu
2891a788-9f30-4413-8f73-9e7686890e9d	NA
c0677106-e5a9-4a39-8351-c6a141ea7efa	Samyn, Y., Semal, P. (2020) Royal Belgian Institute of Natural Sciences Cnidaria collection
e69a5cc7-2c7d-4ef7-8662-a68a326bddad	Abalo Morla S.; Technical University of Valencia (UPV), Spain; (2023): Satellite-tracking of loggerhead sea turtles tracked from western Mediterranean.
3b950bee-25a8-4d82-84dd-bcdedb26e701	Maghsoudlou A (2020): iran-marine-ray-finnedfishes-1963-70. v1.2. Iranian National Institute for Oceanography and Atmospheric Sciences (PEGO-OBIS node). Dataset/Occurrence. http://217.11.23.22/ipt/resource?r=iran-marine-ray-finnedfishes-1963-70&amp;v=1.2
0912e81c-c5ac-4a53-b719-a9ae6535f895	Meurisse, L., Semal, P. (2020) Royal Belgian Institute of Natural Sciences Crustacea collection
c5687a17-e454-40f9-9a4b-d04b2c812d74	NA
c24bf1c2-2c62-4056-a841-56d94e6e876a	ROM Fish Collection (accessed through GBIF data portal, http://data.gbif.org/datasets/resource/660, 2012-01-20) http://doi.org/10.15468/syisbx
cfe87ba0-c6d2-4408-9378-1dca60cc6194	Senckenberg, Collection Cnidaria SMF. https://doi.org/10.15468/e2vb1g
143984ec-ceaa-4344-bf95-7bbe2fd14c5c	Zbinden J. 2021. Zakynthos 2007: Loggerhead Turtles. Data downloaded from OBIS-SEAMAP (http://seamap.env.duke.edu/dataset/1903) on yyyy-mm-dd originated from Satellite Tracking and Analysis Tool (STAT; http://www.seaturtle.org/tracking/index.shtml?project_id=226).
a9e4f771-6674-42c7-a5bc-05a26b8aee32	Center I. 2021. Israel Sea Turtle Tracking Project 2008: Loggerhead &amp; Green Turtles. Data downloaded from OBIS-SEAMAP (http://seamap.env.duke.edu/dataset/1964) on yyyy-mm-dd originated from Satellite Tracking and Analysis Tool (STAT; http://www.seaturtle.org/tracking/index.shtml?project_id=303).
a0737a06-66ef-41e7-9458-9c05f53340b5	McGrouther M (2022): Australian Museum Ichthyology Collection. v1.11. CSIRO National Collections and Marine Infrastructure (NCMI) Information and Data Centre (IDC). Dataset/Occurrence. https://www.marine.csiro.au/ipt/resource?r=am_ichthyology&amp;v=1.11
efb1d61c-6de4-489a-bcb0-3dc17ddc2778	Serejo, C.S.; Cardoso, I.A.; Moura, M.G.P.; Ferreira, B.C.A. (2014) Coleção de Crustacea do Museu Nacional da Universidade Federal do Rio de Janeiro, 8654 registros (atualizado em 29/05/2014)
f68aab55-9261-49fa-8bf9-e6fe6fa7661b	Samyn, Y., Semal, P. (2020) Royal Belgian Institute of Natural Sciences Mollusca collection
16c29553-c90b-4865-8d45-55de3286b4e0	NA
b8617377-eb1c-4db2-baa6-8788a632e810	NA
d6af0fac-8a21-4d77-8872-f10d471fc0cf	Catania D, Fong J (2024). CAS Ichthyology (ICH). Version 150.414. California Academy of Sciences. Occurrence dataset. http://ipt.calacademy.org:8080/resource?r=ich&amp;v=150.414
fe28b1f5-60f9-45d7-9e38-2bd42c942955	Belda E. 2021. Seguimiento de 10 crías de tortuga boba nacidas en 2016 en el litoral valenciano, en el marco del Proyecto LIFE 15 IPE ES 012. Data downloaded from OBIS-SEAMAP (http://seamap.env.duke.edu/dataset/1550) on yyyy-mm-dd originated from Satellite Tracking and Analysis Tool (STAT; http://www.seaturtle.org/tracking/index.shtml?project_id=1286).
b55158c9-9c70-4204-ad07-543cffebf518	Ross G. Dwyer, Hamish A. Campbell, Rebecca L. Cramp, Colin L. Burke, Mariana A. Micheli-Campbell, Richard D. Pillans, Barry J. Lyon, Craig E. Franklin (2019) Niche partitioning between river shark species is driven by seasonal fluctuations in environmental salinity. Functional Ecology. 2020;34:2170–2185. DOI: https://doi.org/10.1111/1365-2435.13626
16c262f7-46a9-4efc-bf12-f8ec2d37e944	eBird Basic Dataset. Version: ebd_AU_relNov-2016. Cornell Lab of Ornithology, Ithaca, New York. November 2016.
d13ec1f1-d82a-4cdb-92e9-3f2144bf7a2e	Bureau of Rural Sciences - National commercial fisheries half-degree data set 2000-2002
031dba90-d480-419a-a562-be9a34bc5c49	Wildnet at https://qldspatial.information.qld.gov.au/
0ae49e4e-ad4c-4b89-be2e-b6003c0038ec	BioNet Species Sightings occurrence data held by the NSW Office of Environment and Heritage (OEH). The BioNet repository holds data from a number of sources and custodians. (Accessed through OBIS Data Portal,)
5ad4244f-895a-4b9c-99be-1f88f5369023	Cauquil, P., Barde, J., Rodriguez, C., Chassot, E., Chavance, P. 2012. Ecoscope tuna observer data. Institut de Recherche pour le Developpement (IRD). https://doi.org/10.15468/mkrtxh
fd13c964-0fb6-4ef4-ae89-e35fc88a9c77	Marine and Coastal Management - Linefish Dataset
c53a1d63-0ca7-4481-8607-0b2d01f9f99a	CSIRO National Collections and Marine Infrastructure (2023): CSIRO, fish surveys by the Courageous, 1978-1979. v1.10. CSIRO National Collections and Marine Infrastructure (NCMI) Information and Data Centre (IDC). Dataset/Samplingevent. https://www.marine.csiro.au/ipt/resource?r=csiro_fish_survey_1978_1979&amp;v=1.10
b8a0d284-fa0a-4a20-8d27-0e736a42ae25	Marine and Coastal Management - Copepod Surveys
85cad20d-d596-482e-bb90-7475de8720d7	Hall N (2023): Fish sampling, Peel-Harvey Estuary, Western Australia (2009-2011). v1.3. CSIRO National Collections and Marine Infrastructure (NCMI) Information and Data Centre (IDC). Dataset/Samplingevent. https://www.marine.csiro.au/ipt/resource?r=wamsi_421a&amp;v=1.3
7d6d9150-68a4-4aad-8081-29573eadce66	Berlincourt M, Arnould JPY (2014) At-Sea Associations in Foraging Little Penguins. PLoS ONE 9(8): e105065. https://doi.org/10.1371/journal.pone.0105065
0820b10a-5710-4e90-b9ed-a2ad7c7ec742	Users of IMOS data are required to clearly acknowledge the source material by including the following statement: "Australia’s Integrated Marine Observing System (IMOS) is enabled by the National Collaborative Research Infrastructure Strategy (NCRIS). It is operated by a consortium of institutions as an unincorporated joint venture, with the University of Tasmania as Lead Agent."
48cb8624-a221-47ed-9a6d-b99b0bb394e0	Ropert-Coudert Y, Van de Putte A P, Bornemann H, Charrassin J, Costa D P, Danis B, Hückstädt L A, Jonsen I D, Lea M, Reisinger R R, Thompson D, Torres L G, Trathan P N, Wotherspoon S, Ainley D G, Alderman R, Andrews-Goff V, Arthur B, Ballard G, Bengtson J, Bester M N, Boehme L, Bost C, Boveng P, Cleeland J, Constantine R, Crawford R J M, Dalla Rosa L, de Bruyn P N, Delord K, Descamps S, Double M,…
90faff6c-f5fe-4997-bd48-5b4651f5a11f	CSIRO - Prawn bycatch survey, Torres Strait, Gulf of Carpentaria and Arafura Sea, 1997-1998 CSIRO Division of Marine Research (1997). FRV Southern Surveyor. Cruise Report SS 08/97. Miscellaneous Publication. CSIRO Division of Marine Research, 21 pp.
80479e14-2730-436d-acaa-b63bdc7dd06f	Baranova, O.K, T.D. O'Brien, T.P. Boyer and I.V. Smolyar (2009). Plankton data. Chapter 16 in Boyer, T. P., J. I. Antonov , O. K. Baranova, H. E. Garcia, D. R. Johnson, R. A. Locarnini, A. V. Mishonov, T. D. O'Brien, D. Seidov, I. V. Smolyar, M. M. Zweng, 2009. World Ocean Database 2009. S. Levitus, Ed., NOAA Atlas NESDIS 66, U.S. Gov. Printing Office, Wash., D.C., 216 pp., DVDs
d568d82f-618b-4e5a-a824-cc0280827d77	F. Althaus, K. Woolley, X. He, P. Stephenson and R. Little (2006) The spatial distribution of commercial fishery production on Australia’s North West Shelf. NWSJEMS Technical Report No. 10
a0737a06-66ef-41e7-9458-9c05f53340b5	McGrouther M (2022): Australian Museum Ichthyology Collection. v1.11. CSIRO National Collections and Marine Infrastructure (NCMI) Information and Data Centre (IDC). Dataset/Occurrence. https://www.marine.csiro.au/ipt/resource?r=am_ichthyology&amp;v=1.11
98861cd3-daf5-4da9-9eca-d442d652750d	Langlois T, Kessing J (2023): BRUVS observations at Ningaloo Marine Park, Western Australia (2019). v1.9. CSIRO National Collections and Marine Infrastructure (NCMI) Information and Data Centre (IDC). Dataset/Samplingevent. https://www.marine.csiro.au/ipt/resource?r=globalarchive_ningaloo_d3_bruvs&amp;v=1.9
4d2a31a3-bb76-4ffe-a2f9-817e975f6ba9	Diveboard - Scuba diving citizen science observations. Online at http://www.diveboard.com and http://ipt.diveboard.com/resource.do?r=diveboard-occurrences. https://dx.doi.org/10.15468/tnjrgy
10c69325-1aa3-4deb-ba1b-3f635b221a92	Dally G (2023): Museum and Art Gallery of the Northern Territory Porifera Collection. v1.10. CSIRO National Collections and Marine Infrastructure (NCMI) Information and Data Centre (IDC). Dataset/Occurrence. https://www.marine.csiro.au/ipt/resource?r=magnt_porifera&amp;v=1.10
472bfcd1-0629-4ba2-adf9-318618f69b14	Northern Pelagic Shark Tagging Data 1983-1985 (releases), 1983-1997 (recaptures) (1997) CSIRO Northern Pelagic Fish Stock Research Project. https://marlin.csiro.au/geonetwork/srv/eng/catalog.search#/metadata/4980d04a-9329-4b16-a13d-03b96e6c8660
92430db9-eccc-4b53-a7d0-1d89250bff4f	(2023): TRIAP Franklin 2008 Waterbirds - Marine records, Northern Australia (1900-2002). v1.10. CSIRO National Collections and Marine Infrastructure (NCMI) Information and Data Centre (IDC). Dataset/Occurrence. https://www.marine.csiro.au/ipt/resource?r=acef_triap_birds&amp;v=1.10
d6af0fac-8a21-4d77-8872-f10d471fc0cf	Catania D, Fong J (2024). CAS Ichthyology (ICH). Version 150.415. California Academy of Sciences. Occurrence dataset. http://ipt.calacademy.org:8080/resource?r=ich&amp;v=150.415
4948203e-5c4f-4454-9e49-074f408afb9b	Hellenic Centre For Marine Research, MedOBIS - Mediterranean Ocean Biodiversity Information System. Hellenic Centre for Marine Research; Institute of Marine Biology and Genetics; Biodiversity and Ecosystem Management Department, Heraklion, Greece. Http://www.medobis.org/
3b2a79a4-ef3c-4b0a-829a-9bcbc9f00e5c	Marine and Coastal Management - Demersal Surveys
a5edf42e-7768-4d1a-8df1-e13fd5d7c8c5	Hyrenbach, D. 2007. SIO Marine Bird and Mammal Survey 2004. Data downloaded from OBIS-SEAMAP (http://seamap.env.duke.edu/dataset/227) on yyyy-mm-dd.
97d434fe-2a1b-47ab-8b76-7789685bf116	CSIRO - Soviet Fishery surveys in Australian waters 1965-78
e06daf5d-9e6b-44e1-a6a7-cc91a3ee1f3b	Johnson J (2023): Queensland Museum Fishes - Marine records. v1.10. CSIRO National Collections and Marine Infrastructure (NCMI) Information and Data Centre (IDC). Dataset/Occurrence. https://www.marine.csiro.au/ipt/resource?r=qm_fish&amp;v=1.10
553e6cd6-89a8-4482-b767-fb79a8d9c6ee	Further introductory information available in CSIRO Marine Labs Research Report 1981-1984, p. 69-74, and Division of Fisheries Report 1991-92, p. 39-40.
2891a788-9f30-4413-8f73-9e7686890e9d	NA
c120a0c2-faaf-4d80-8e92-6aa08084eff0	Miller A., de Lestang S., How J., Gibbons B., Lester E., Navarro M., Fitzhardinge J., Brooker M., Langlois T. (2023) Fine-scale variability in catch and growth rates of western rock lobsters (Panulirus cygnus) show heterogeneous life-history parameters. Marine and Freshwater Research 74, 335-346. https://doi.org/10.1071/MF22084
fa6daffa-808f-463f-96be-8b7b5801b3c9	NA
f180f1e9-817b-49f7-b5f4-04e1cc193f48	Romagnan, J.B., Jalabert, L., Llopiz Monferrer, N., Elineau, A., Dimier, C., Picheral, M., Searson, S., Kandels-Lewis, S., Tara Oceans Consortium Coordinators, Karsenti, E., Pesant, S., Irisson, J.O., Lombard, F., Stemmann, L., Gorsky, G.; (2020) Occurrence of Eukaryotes in the size fraction &gt;300 micrometres, collected worldwide during the Tara Oceans expedition (2009-2013) using a Bongo net a…
832a055e-49ee-40bd-b138-c29cc07606d7	Woehler E (2022): Seabirds of the Southern and South Indian Ocean. v1.3. Australian Antarctic Data Centre. Dataset/Occurrence. https://data.aad.gov.au/metadata/records/ASAC_2208_seabirds
7812d226-7630-47e1-bc49-0941187a9a51	Pitcher R (2022): Dredge, trawl and bycatch records from the northern section of the Great Barrier Reef, Australia (1991-1996). v1.6. CSIRO National Collections and Marine Infrastructure (NCMI) Information and Data Centre (IDC). Dataset/Samplingevent. https://www.marine.csiro.au/ipt/resource?r=gbr_northern_prawn_survey_catch&amp;v=1.6
517ac935-af0f-4358-88fb-7093015182af	Keable S (2023): Australian Museum Marine Invertebrate Collection. v1.10. CSIRO National Collections and Marine Infrastructure (NCMI) Information and Data Centre (IDC). Dataset/Occurrence. https://www.marine.csiro.au/ipt/resource?r=am_marine_inverts&amp;v=1.10
16c29553-c90b-4865-8d45-55de3286b4e0	NA
2cad5558-adfe-48b8-806f-318d2ae20517	CSIRO - Arafura Sea shark surveys (Rachel cruises 1984-1985)
0264be1a-9d3f-495d-afcb-ac22718a70ce	In any reproduction, distribution or publication of the data, or in any use or adaptation of the data to create derivative works, the user must include a citation which attributes the source of the data and the date the data was published, as follows: Data Source: 'Victorian Biodiversity Atlas', © The State of Victoria, Department of Environment, Land, Water and Planning (published [month, year])…
5db2ffe4-8764-4647-9271-467192832793	Graham A (2023): Australian National Fish Collection (ANFC). v1.19. CSIRO National Collections and Marine Infrastructure (NCMI) Information and Data Centre (IDC). Dataset/Occurrence. https://www.marine.csiro.au/ipt/resource?r=csiro_anfc&amp;v=1.19
f8c046f0-e8ae-49f5-b94c-f78809a8b7dc	Moore G (2023): Western Australian Museum Fish Collection - Marine records. v1.10. CSIRO National Collections and Marine Infrastructure (NCMI) Information and Data Centre (IDC). Dataset/Occurrence. https://www.marine.csiro.au/ipt/resource?r=wam_ichthyology&amp;v=1.10
4de38683-84d2-4ee5-b45c-582b31c51c18	Zoology A (2023): Western Australian Museum Mollusc Collection, Australia (1905-2016). v1.8. CSIRO National Collections and Marine Infrastructure (NCMI) Information and Data Centre (IDC). Dataset/Occurrence. https://www.marine.csiro.au/ipt/resource?r=ala_co271&amp;v=1.8
488f7e7c-1c38-468c-b11a-843c55b4ab01	NA
d104db68-63cf-4f34-b92a-54bd55a07394	Jo Taylor J (2023): Museums Victoria Marine Invertebrates Collection. v1.12. CSIRO National Collections and Marine Infrastructure (NCMI) Information and Data Centre (IDC). Dataset/Occurrence. https://www.marine.csiro.au/ipt/resource?r=nmv_marine_inverts&amp;v=1.12
6078be2d-e1af-47b3-bd70-3956dd95f664	Muir P (2023): Queensland Museum Corals. v1.12. CSIRO National Collections and Marine Infrastructure (NCMI) Information and Data Centre (IDC). Dataset/Occurrence. https://www.marine.csiro.au/ipt/resource?r=qm_corals&amp;v=1.12
f8bba1da-59a0-47f2-8b90-b1b6c7ee684f	NESP A12: Northern Australia threatened species https://metadata.imas.utas.edu.au/geonetwork/srv/eng/catalog.search#/metadata/47042e1d-8940-4186-8644-e6f5402574f4
12f19598-cd7a-4b6e-a26a-633a338606e2	Please contact Tim Langlois for a citation
ca9998bc-b371-423c-a73e-de2e9e127b96	Fromant A, Eizenberg YH, Poupart T, Bustamante P, Arnould JPY. 2022 Year-round at-sea movements of fairy prions from southeastern Australia. R. Soc. Open Sci. 9: 220134. https://doi.org/10.1098/rsos.220134
73f31d9e-9c11-402b-9e3d-8ed61f2fcc8c	Dally G (2023): Museum and Art Gallery of the Northern Territory Annelid Collection. v1.8. CSIRO National Collections and Marine Infrastructure (NCMI) Information and Data Centre (IDC). Dataset/Occurrence. https://www.marine.csiro.au/ipt/resource?r=ala_co142&amp;v=1.8
d69a1913-4536-4e23-ae6b-911c6359cc61	See metadata record http://data.aad.gov.au/aadc/metadata/metadata_redirect.cfm?md=AMD/AU/AADC-00099
ea900c7e-8837-41d7-b4b5-0022356543fd	Lindsay, D.J. &amp; Fuentes, V.L. 2010. Antarctic Gelatinous Predator Database (ANGELbase):A study of the gelatinous mesozooplankton (Cnidaria and Ctenophora) of Eastern Antarctica, summer 2008. Mary Grossmann, under the direction of Dhugal J. Lindsay. Master thesis, Master Oceanographie et Environnements Marins, Paris VI, 2010
8e323d59-ae6c-4b62-840e-8f6eb68e40ed	Morrick ZN, Lilleyman A, Fuller RA, Bush R, Coleman JT, Garnett ST, Gerasimov YN, Jessop R, Ma Z, Maglio G, Minton CDT, Syroechkovskiy E, Woodworth BK. (2021) Differential population trends align with migratory connectivity in an endangered shorebird. Conserv Sci Pract. doi:10.1111/csp2.594
58bb5aa2-2939-48d5-9015-b18706e26425	Reid M (2022): Australian Museum Malacology Collection - Marine records. v1.10. CSIRO National Collections and Marine Infrastructure (NCMI) Information and Data Centre (IDC). Dataset/Occurrence. https://www.marine.csiro.au/ipt/resource?r=am_malacology&amp;v=1.10
230df405-9b7e-4996-a991-bfc15b5291af	Southwestern Pacific OBIS (2014). Biological observations from the Dana Expedition Reports. Southwestern Pacific OBIS, National Institute of Water and Atmospheric Research (NIWA), Wellington, New Zealand, 3101 records, Online http://nzobisipt.niwa.co.nz/resource.do?r=danaexpedition released on January 16, 2018.
86bb1f4b-4f2a-4f58-9b38-f300b0bbb3e4	(2023): Port Phillip Bay Environmental Study Data 1992-1996 - trawl records. v1.5. CSIRO National Collections and Marine Infrastructure (NCMI) Information and Data Centre (IDC). Dataset/Occurrence. https://www.marine.csiro.au/ipt/resource?r=ppbes_fish&amp;v=1.5
8af3708a-81fb-4edd-ade6-b23532a0f26c	Moesender C (2023): NT Waterbird Colonies Species, Northern Territory, Australia (1990-1999). v1.8. CSIRO National Collections and Marine Infrastructure (NCMI) Information and Data Centre (IDC). Dataset/Occurrence. https://www.marine.csiro.au/ipt/resource?r=acef_waterbird_colonies&amp;v=1.8
15700106-b0f0-4134-b3d4-4d48acce406a	Cauquil, P., Barde, J., Rodriguez, C., Chassot, E., Chavance, P. 2012. Ecoscope tuna bycatch observer data. Institut de Recherche pour le Developpement (IRD). https://doi.org/10.15468/23m361
56e55f76-6dda-403d-805b-f8922fa1766d	NA
8a1109fe-bf82-42b2-b296-a46c8059b82b	Morrissy, J. and Watts, D. (2003) Argos PTT Tracking Database, Australian Antarctic Data Centre - SnoWhite Metadata (http://www.aad.gov.au/default.asp?casid=3802)
acd6f1b1-2e9b-48a6-b022-cee41b28f3b1	(2023): Port Phillip Bay Environmental Study Data 1992-1996 - benthic records. v1.3. CSIRO National Collections and Marine Infrastructure (NCMI) Information and Data Centre (IDC). Dataset/Samplingevent. https://www.marine.csiro.au/ipt/resource?r=ppbes_benthic&amp;v=1.3
6d58ae08-4657-42bc-99fc-61e69278db13	NA
d0d2a510-ba24-487b-80ca-afc86922cb1c	Chavan, VIshwas and C. T. Achuthankutty (editors), IndOBIS Catalogue of Life, Available at http://www.indobis.org/, Retrived day, date, year
c380d2c9-98b3-48cf-af6c-56a88b81f1a4	Fautin, Daphne G. (2013). Hexacorallians of the World.
b8617377-eb1c-4db2-baa6-8788a632e810	NA
c24bf1c2-2c62-4056-a841-56d94e6e876a	ROM Fish Collection (accessed through GBIF data portal, http://data.gbif.org/datasets/resource/660, 2012-01-20) http://doi.org/10.15468/syisbx
cf5b90b1-3cb8-4cda-8cbc-423a047930db	Doughty P (2023): Western Australian Museum Herpetology Collection - marine records. v1.8. CSIRO National Collections and Marine Infrastructure (NCMI) Information and Data Centre (IDC). Dataset/Occurrence. https://www.marine.csiro.au/ipt/resource?r=ala_co122&amp;v=1.8
7dd348df-5e3b-4b37-8758-7a01e1234555	The citation in a list of references is: "IMOS [year-of-data-download], [Title], [data-access-URL], accessed [date-of-access]." Any users of IMOS data are required to clearly acknowledge the source of the material derived from IMOS in the format: "Data was sourced from the Integrated Marine Observing System (IMOS) - IMOS is a national collaborative research infrastructure, supported by the Austra…
e200c959-d309-4d9f-8cd5-e390bbce17a7	NA
89e23fc8-3f61-4480-9de3-358fe6eefe0b	National Museum of Natural History, Smithsonian Institution NMNH Invertebrate Zoology Collection Database. National Museum of Natural History, Smithsonian Institution, 10th and Constitution Ave. N.W., Washington, DC 20560-0193, 2001, Version 3.2.04 (0802221).
1a653b53-5fe5-4d67-b62c-a69294553304	Romagnan, J.B., Jalabert, L., Brandao, M., Caray-Counil, L., Dimier, C., Picheral, M., Searson, S., Kandels-Lewis, S., Tara Oceans Consortium Coordinators, Karsenti, E., Pesant, s., Irisson, J.O., Lombard, F., Stemmann, L., Gorsky, G.; (2020) Occurrence of Eukaryotes in the size fraction &gt;680 micrometres, collected worldwide during the Tara Oceans expedition (2009-2013) using a Régent net and …
bd4ebfab-5ab9-46fc-a8db-01709c2b7464	K. Picard, M. Stowar, N. Roberts, J. Siwabessy, M.A. Abdul Wahab, R. Galaiduk, K. Miller, S. Nichol (2021). Arafura Marine Park – Post survey Report. Report to the National Environmental Science Program, Marine Biodiversity Hub. Australian Institute of Marine Science and Geoscience Australia https://www.nespmarine.edu.au/document/arafura-marine-park-post-survey-report
f17d8dae-4125-4a45-a491-81f8d018e19c	Dally G (2023): Museum and Art Gallery of the Northern Territory Ichthyology Collection - Marine records. v1.9. CSIRO National Collections and Marine Infrastructure (NCMI) Information and Data Centre (IDC). Dataset/Occurrence. https://www.marine.csiro.au/ipt/resource?r=magnt_ichthyology&amp;v=1.9
2a26be49-372e-42b0-894c-65ecfedb99cc	Long-term recovery of trawled marine communities 25 years after the world’s largest adaptive management experiment. Final Report for project 2017-038 for the Fisheries Research and Development Corporation . Perth, WA: CSIRO; 2021. https://doi.org/10.25919%2F7v7x-vc78
5d206e57-370c-453f-a882-b54d517294e7	van der Reis, A. L., Beckley, L. E., Olivar, M. P., &amp; Jeffs, A. G. (2022). Nanopore short-read sequencing: A quick, cost-effective and accurate method for DNA metabarcoding. Environmental DNA, 00, 1– 15. https://doi.org/10.1002/edn3.374
58f229d6-8aad-4d85-b4b6-621d4f25d5ec	Bray D (2022): Museums Victoria Ichthyology Collection. v1.9. CSIRO National Collections and Marine Infrastructure (NCMI) Information and Data Centre (IDC). Dataset/Occurrence. https://www.marine.csiro.au/ipt/resource?r=nmv_ichthyology&amp;v=1.9
a6e50f41-d5b1-4761-80b3-b690452350c9	Please see https://www.australianmicrobiome.com/protocols/acknowledgements/ for citation examples and links to the data policy.
e4a8f544-db4c-423f-a4e4-812785bd1551	Langlois T, Monk, J., Giraldo Ospina, A., Gibbons, B., Sims, H., Huang, Z., Nichol, S. and Barrett, N. (2021). An eco-narrative of South-west Corner Marine Park – Capes region. Report to the National Environmental Science Program, Marine Biodiversity Hub. The University of Western Australia.
fbe20230-f4f1-48e7-83ee-4cd3ad15a1db	SAIAB (2016): Specimen-records of preserved specimens in the National Collection of Fishes of South Africa. v1.2. The South African Institute for Aquatic Biodiversity. Dataset/Occurrence. http://ipt.saiab.ac.za/resource?r=saiab&amp;v=1.2
ca7dda23-37b1-4a9c-af4c-2ae26e7ac26b	Kangas M, Morrison S, Unsworth P, Lai E, Wright I, Thomson A, Earl C (2023). Development of biodiversity and habitat monitoring systems for key trawl fisheries in Western Australia: Fishes Checklist. Version 2.0. OBIS Secretariat. Occurrence dataset. https://doi.org/10.25607/rklus6
88f140b4-efbb-43f6-bbd9-631174bc5f8e	Tucker T (2022): Green turtles (Chelonia mydas) tracking - Muiron and Ningaloo Marine Park, Western Australia, (2018-2019). v1.0. Dataset/Occurrence. https://zoatrack.org/projects/733
432ed34a-7efd-4a5b-be77-d4719d68c391	The data in this project is publicly available under a Creative Commons Attribution License. If you use these data in any type of publication then you must cite the project DOI (if available) or any published peer-reviewed papers associated with the study. We strongly encourage you to contact the data custodians to discuss data usage and appropriate accreditation. Rights Statement Copyright: The …
81052564-3563-4036-9031-872cb056e936	Data supplied by Dept. Natural Resources, Environment, The Arts and Sport. Northern Territory of Australia
0dee1c07-b9b6-4260-a4bc-6c6fff25a041	Condon, R., Lucas, C., Duarte, C. M., Pitt, K. (2014) Jellyfish Database Initiative: Global records on gelatinous zooplankton for the past 200 years, collected from global sources and literature (Trophic BATS project). Biological and Chemical Oceanography Data Management Office (BCO-DMO). (Version 2014-08-28) Version Date 2014-08-28 [if applicable, indicate subset used]. doi:10.1575/1912/7191 [ac…
930000f4-81ef-421b-8884-042abdf8fbc8	CSIRO - Southern Surveyor voyage SS 10/2005, benthic biodiversity of the deep continental shelf and slope in Australia's SW region
f62024d7-1126-41a8-8dde-ff257d232c4d	Cauquil, P., Barde, J., Rodriguez, C., Chassot, E., Chavance, P. 2012. Ecoscope Observation Database. Institut de Recherche pour le Developpement (IRD). https://doi.org/10.15468/dz1kk0
a159d264-575a-47fa-886d-46d69d47d0b2	Aub Strydom and Karen Hattingh . 2018. Western Australian Loggerheads - Gnaraloo Bay and Gnaraloo Cape Farquhar 2015-2018. Data downloaded from OBIS-SEAMAP (http://seamap.env.duke.edu/dataset/1344) on yyyy-mm-dd originated from Satellite Tracking and Analysis Tool (STAT; http://www.seaturtle.org/tracking/index.shtml?project_id=1149).
2020529f-3220-4f4f-9e0f-bd4edc3df85b	China Ocean Mineral Resources Research and Development Association, (2018). COMRAPMS12018 zooplankton. Available : DeepData, International Seabed Authority https://data.isa.org.jm/ Accessed: [YYYY-MM-DD].
abf0787d-1f5e-4a58-ad7d-7d9c3f256413	Dally G (2023): Museum and Art Gallery of the Northern Territory Echinoderm Collection, Australia (1884 - 2014). v1.11. CSIRO National Collections and Marine Infrastructure (NCMI) Information and Data Centre (IDC). Dataset/Occurrence. https://www.marine.csiro.au/ipt/resource?r=ala_co208&amp;v=1.11
c46f24d7-4dc7-48e1-922a-fc34b66e9ccc	Indian Ocean Biodiversity Information System (IndOBIS)- Distribution records of marine organisms from the Indian Ocean.
3a0479b0-1dcc-4026-a02e-2672a0181fe7	Keesing, J, Donovan, A, Collings, S, Langlois, TJ, Lawrence, E, Babcock, R (2021) Initial baseline survey of deepwater fish in the Ningaloo Marine Park (Commonwealth waters) https://www.nespmarine.edu.au/node/4678
bff60a89-23bb-4f31-9b40-7bbf2bb19b77	This material is released under the Creative Commons Attribution 4.0 International licence. The citation in a list of references is: "IMOS [year-of-data-download], [Title], [data-access-URL], accessed [date-of-access]." Any users of IMOS data are required to clearly acknowledge the source of the material in the format described in the acknowledgments section.
c04414fb-9ac0-42d2-be21-f0754f416e04	Deck J, Gaither MR, Ewing R, Davies N, Meyer C, Riginos C, Toonen R, Crandall E. The Genomic Observatories Metadatabase (GeOMe): A new repository for field and sampling event metadata associated with genetic samples. Plos Biology In review.
aa16d305-d413-4c4a-90be-b1ec3298d58d	NA
49f74e10-b23b-4aca-a0f2-62b4f1109dd3	Species assemblages, biomass and regional habitat characterisation across the offshore Kimberley region. John Keesing, Roland Pitcher, Joanna Strzelecki. WAMSI Kimberley Marine Research Program Final Report Subproject 1.1.1.5 September 2018
8fab72ab-f881-45e2-8930-91dc81c5eaf7	CSIRO - Albatross Bay zooplankton study 1986-88
4eaf3ab8-463a-4c8d-838a-9b9c6ca4bfd3	NA
b1253eed-05ce-41bc-9cb9-0fe001ec37b5	The data in this project is publicly available under a Creative Commons Attribution License. If you use these data in any type of publication then you must cite the project DOI (if available) or any published peer-reviewed papers associated with the study. We strongly encourage you to contact the data custodians to discuss data usage and appropriate accreditation.
8de520de-fa3e-4ec1-9846-762af14fee7b	Jenner C (2019): Habitat associations of cetaceans and seabirds in the tropical eastern Indian Ocean, Browse Basin, Australia (2008). v1.2. Centre for Whale Research. Dataset/Occurrence. http://ogc-act.csiro.au/ipt/resource?r=browse_basin_wildlife_survey&amp;v=1.2
a8a98929-f991-4407-af3a-40496f47297c	Pitcher, C.R., Doherty, P., Arnold, P., Hooper, J., Gribble, N., Bartlett, C., Browne, M., Campbell, N., Cannard, T., Cappo, M., Carini, G., Chalmers, S., Cheers, S., Chetwynd, D., Colefax, A., Coles, R., Cook, S., Davie, P., De'ath, G., Devereux, D., Done, B., Donovan, T., Ehrke, B., Ellis, N., Ericson, G., Fellegara, I., Forcey, K., Furey, M., Gledhill, D., Good, N., Gordon, S., Haywood, M., He…
72ab964a-9ca1-4515-b19a-7239b6c86f48	NA
0ff2a317-589a-4a3c-8f87-cd37173da0d6	Dally G (2023): Museum and Art Gallery of the Northern Territory Crustacean Collection. v1.10. CSIRO National Collections and Marine Infrastructure (NCMI) Information and Data Centre (IDC). Dataset/Occurrence. https://www.marine.csiro.au/ipt/resource?r=ala_co206&amp;v=1.10
ac30d841-5e85-433d-a640-1e7482723cc0	(2023): Marine records from the First Bird Atlas, Birdlife Australia (1976-1984). v1.9. CSIRO National Collections and Marine Infrastructure (NCMI) Information and Data Centre (IDC). Dataset/Occurrence. https://www.marine.csiro.au/ipt/resource?r=ala_dr571&amp;v=1.9
df9b9872-1d9a-499d-840b-66178b3bcaac	Indian Ocean Biodiversity Information System (IndOBIS)- Distribution records of marine organisms from the Indian Ocean.
9b787218-7138-4ffa-8ba6-36d63d391f8c	Froese, R. and D. Pauly. Editors. 200x. FishBase. World Wide Web electronic publication. www.fishbase.org, version (xx/200x).
0a6c216b-0abe-44d2-a45c-43d9611e2a03	(2023): Western Australian Museum Marine Invertebrate Collection (1904-2018). v1.2. CSIRO National Collections and Marine Infrastructure (NCMI) Information and Data Centre (IDC). Dataset/Occurrence. https://www.marine.csiro.au/ipt/resource?r=wam_marine_inverts&amp;v=1.2
f3b8b96a-432b-45db-a85c-ecc93def2240	Pethybridge, Heidi; Nichols, Peter; Zhang, Bowen; Virtue, Patti; Meyers, Lauren; Dhurmeea, Zahirah; Marcus, Lara; Ericson, Jessica; Hellessey, Nichole; Every, Sharon; Wheatley, Kathryn; Parrish, Christophere; Eisenmann, Pascale; Baylis, Aliastair; Bradshaw, Corey; Bierwagen, Stacy; Young, Jock; Couturier, Lydie; Rohner, Christophere; Groß, Jasmin; Waugh, Courtney; Phleger, Charles; Jackson, Chris…
2101d4c5-c20b-49c0-a44b-3d6484c4c891	Van Canneyt, O. 2022. Observatoire Pelagis aerial surveys 2002-2021. Data downloaded from OBIS-SEAMAP (http://seamap.env.duke.edu/dataset/1404) on yyyy-mm-dd.
6c813a6c-86f7-4d45-beb5-33eebd8de938	NIWA (2016). Vulnerable marine ecosystems in the South Pacific Ocean region. National Institute of Water and Atmospheric Research (NIWA), Wellington, New Zealand, 202873 records, Online http://nzobisipt.niwa.co.nz/resource.do?r=vme_inverts released on February 3, 2016.
5e2c6a71-6a29-47a4-b67f-7faa7ff7218c	WA Museum - Ningaloo Marine Invertebrate Zoology database
d8b738c8-6eda-4735-8136-53630eedab6a	Woods B, Trebilco R, Walters A, Hindell M, Duhamel G, Flores H, Moteki M, Pruvost P, Reiss C, Saunders R, Sutton C, Gan Y, Van de Putte A (2023). Myctobase, a circumpolar database of mesopelagic fishes for new insights into deep pelagic prey fields - data. Version 1.1. SCAR - AntOBIS. Samplingevent dataset. https://ipt.biodiversity.aq/resource?r=myctobase&amp;v=1.1
6ce6ef11-3c7f-4559-aa34-e4e7c316a3dc	Indian Ocean Biodiversity Information System (IndOBIS)- Distribution records of marine organisms from the Indian Ocean.
288e63af-5f94-43d4-a039-f238b432129c	Elloran C (2019): Fish Collection of National Museum, Philippines. v1.13. ASEAN Centre for Biodiversity (ACB). Dataset/Occurrence. http://bim-mirror.aseanbiodiversity.org:8080/ipt/resource?r=ph_fish_collection_museum_b1
47d6cc38-cc22-438d-a1bd-c63202d85290	South S (2023): South Australian Museum Australian Biological Tissue Collection - marine records. v1.8. CSIRO National Collections and Marine Infrastructure (NCMI) Information and Data Centre (IDC). Dataset/Occurrence. https://www.marine.csiro.au/ipt/resource?r=ala_co166&amp;v=1.8
93410e9a-ae53-4dde-9ea5-d9b2dae6db22	NA
915e2716-1d6e-4bdb-9942-005aac7d6a33	Obura D (2012) The Diversity and Biogeography of Western Indian Ocean Reef-Building Corals. Provided by CORDIO, East Africa. PLoS ONE 7(9): e45013. doi:10.1371/journal.pone.0045013
aa9787d6-c4db-4fde-8e82-a6234de09e47	Raes, M. (2004). Nematoda from Kenya and Zanzibar. Ghent University, Department of Biology, Marine Biology Section (MARBIOL), Belgium.
340cf56f-f494-48c1-9f13-dd1fb3bfbdf2	Nakae M, Shinohara G (2018). Fish collection of National Museum of Nature and Science. National Museum of Nature and Science, Japan. Occurrence dataset https://doi.org/10.15468/w3dzv1 accessed via GBIF.org on yyyy-mm-dd.
d1ac76ec-bba6-4eaa-9de7-464d6b3617c9	NA
43e4c2cc-5886-427f-a4a9-d47d2635d246	(2023): Historic whale catch data from Australian whaling stations (1925-1978). v1.11. CSIRO National Collections and Marine Infrastructure (NCMI) Information and Data Centre (IDC). Dataset/Occurrence. https://www.marine.csiro.au/ipt/resource?r=aus_whale_records&amp;v=1.11
00a7f490-7418-413b-a9f1-666f186769b6	Dally G (2023): Museum and Art Gallery of the Northern Territory Malacology Collection - marine records. v1.11. CSIRO National Collections and Marine Infrastructure (NCMI) Information and Data Centre (IDC). Dataset/Occurrence. https://www.marine.csiro.au/ipt/resource?r=magnt_malacology&amp;v=1.11
81621597-dfd5-4657-b660-ba0f7924a8e3	NA
8d4a8bf1-0d31-402b-8b59-1170c100813c	Department of Environment and Natural Resources, Biological Databases of SA (BDSA), Date of Extraction: [month year]
c1cb71f2-31a1-4343-b82c-3e36171f498c	Badcock R (2023): Biodiversity Characterisation of Pilbara Marine Regions (Epibenthic Sled, Trawl, Towed Video and Sediment), Australia (2013). v1.8. CSIRO National Collections and Marine Infrastructure (NCMI) Information and Data Centre (IDC). Dataset/Samplingevent. https://www.marine.csiro.au/ipt/resource?r=pilbara_sled_trawls&amp;v=1.8
270f3e70-ff9b-411d-b170-2bc914d83f26	Olivas González F J (2016): Biological Reference Collections ICM CSIC. Institute of Marine Sciences (ICM-CSIC). https://dx.doi.org/10.15470/qlqqdx
008d2fad-c175-4c3e-87df-a6f1d0ff5154	Indian Ocean Biodiversity Information System (IndOBIS)- Distribution records of marine organisms from the Indian Ocean.
7687b242-05b7-48d7-a316-ba6dc34e72b5	Bourjea, J. 2014. IFREMER/Kélonia satellite tracked late juvenile loggerhead sea turtles from Réunion Island 2008-2012. Data downloaded from OBIS-SEAMAP (http://seamap.env.duke.edu/dataset/1014) on yyyy-mm-dd.
a3e8280e-fc7d-495d-9b76-ded6e8943300	Any users of IMOS data are required to clearly acknowledge the source of the material in the format: "Data was sourced from the Integrated Marine Observing System (IMOS) - IMOS is a national collaborative research infrastructure, supported by Australian Government." If relevant, also credit other organisations involved in collection of the particular datastream (as listed in 'credit' in the metad…
5ba8b2e3-d1c4-4adb-8803-36b223624ccf	CSIRO - Albatross Bay fish study 1986-1988
cda34487-9dd8-4868-9043-8169088401ab	Happywhale. 2022. Happywhale - Humpback Whale in Indian Ocean. Data downloaded from OBIS-SEAMAP (http://seamap.env.duke.edu/dataset/1763) on yyyy-mm-dd originated from Happywhale.com.
e00e2de4-7e7a-4fae-a1da-d3b49aefbf08	Dally G (2023): Museum and Art Gallery of the Northern Territory Coelenterate Collection, Australia (1924 - 2013). v1.10. CSIRO National Collections and Marine Infrastructure (NCMI) Information and Data Centre (IDC). Dataset/Occurrence. https://www.marine.csiro.au/ipt/resource?r=ala_co207&amp;v=1.10
79836eba-9a98-45d5-b389-702f4b3f8f76	Vanderklift M (2023): Ningaloo Outlook turtle tracking of Green turtles (Chelonia mydas), Western Australia (2018-present). v1.9. CSIRO National Collections and Marine Infrastructure (NCMI) Information and Data Centre (IDC). Dataset/Occurrence. https://www.marine.csiro.au/ipt/resource?r=ningaloo_outlook_turtle_tracking&amp;v=1.9
a4257cff-3c2c-4a60-ab29-91f65545bb08	Indian Ocean Biodiversity Information System (IndOBIS)- Distribution records of marine organisms from the Indian Ocean.
566386e9-9494-40a1-a3a0-63233c208fee	Barrett N (2023): Condition of rocky reef communities around Tasmania: fish surveys, Australia (1992-1995 and 2006-2007). v1.6. CSIRO National Collections and Marine Infrastructure (NCMI) Information and Data Centre (IDC). Dataset/Occurrence. https://www.marine.csiro.au/ipt/resource?r=imas_rocky_reef_fish&amp;v=1.6
d69eb127-cb98-49e3-9657-538417957f78	Downing N, Stobart B, Earl C (2023). Preliminary Report on Check Lists of Reef Fishes at Aldabra, December 2021. Version 2.1. OBIS Secretariat. Occurrence dataset. https://doi.org/10.25607/fsbkww
08a645b0-1947-4168-b628-405cdb8e54fc	Phillips, L., Lea, M.A., Hindell, M., Hobday, A. (2017), Little penguin tracking in Storm Bay - Summer 2015/16. Institute for Marine and Antarctic Studies (IMAS), University of Tasmania. Data accessed from http://metadata.imas.utas.edu.au/geonetwork/srv/en/meta data.show?uuid=db737c5a-708f-4929-b0f6-376366a8a5a5 on (date accessed).
127e64ba-a186-4d99-aaaa-6c9d21035be3	Kowalczyk N (2023): Home range and core range of little penguins in Port Phillip Bay, Victoria, Australia (2008 - 2012). v1.9. CSIRO National Collections and Marine Infrastructure (NCMI) Information and Data Centre (IDC). Dataset/Occurrence. https://www.marine.csiro.au/ipt/resource?r=port_phillip_little_penguins&amp;v=1.9
689b8597-99d6-4979-adb8-c8c72b94d04e	Langlois T (2023): West Australian Marine Science Institute Node 4.2 BRUVS deployments (2008-2010). v1.12. CSIRO National Collections and Marine Infrastructure (NCMI) Information and Data Centre (IDC). Dataset/Samplingevent. https://www.marine.csiro.au/ipt/resource?r=globalarchive_wamsi_bruvs&amp;v=1.12
b74b429a-4052-4f5b-bff3-fe0b5a2e8669	WoRMS Editorial Board (2021). Type locality distributions from the World Register of Marine Species. Available from http://www.marinespecies.org at VLIZ. Accessed on YYYY-MM-DD.
00f3beba-a517-4cd5-ab24-575aa52779f9	Coarse-scale relationships between seabirds and zooplankton off south-eastern Tasmania, Timothy A. Reid and Mark A. Hindell, Mar. Freshwater Res., 2000, 51, 789–98.
b8439c16-2820-48e9-8ea0-7ccbd71b8805	Davies C (2023): The Australian Zooplankton Database (1938 onwards). v1.8. CSIRO National Collections and Marine Infrastructure (NCMI) Information and Data Centre (IDC). Dataset/Occurrence. https://www.marine.csiro.au/ipt/resource?r=imos_azd_data&amp;v=1.8
fe71dfca-03ba-4538-894c-4f4ed49bead0	White A T, Stockwell B, Apurado J, White E, Sabonsolin A, Lozada A, Earl C (2023). 2018 Saving Philippine Reefs: A Coral Reef Monitoring Expedition to Tubbataha Reefs Natural Park, Philippines April 21-27, 2018. Version 2.0. OBIS Secretariat. Occurrence dataset. https://doi.org/10.25607/jaqexe
0b6fd326-7ec6-487a-a386-b4e0d655d3ef	Byrne C (2023): Tasmanian Museum and Art Gallery Invertebrate Collection - marine records. v1.8. CSIRO National Collections and Marine Infrastructure (NCMI) Information and Data Centre (IDC). Dataset/Occurrence. https://www.marine.csiro.au/ipt/resource?r=ala_co198&amp;v=1.8
fe2e14f5-a1f8-4de8-806f-c1f86550616a	Olivar, M.P., Beckley, L.E. 2022. Vertical distribution patterns of early stages of mesopelagic fishes along 110 °E, south-east Indian Ocean. Deep Sea Research II. 105111. https://doi.org/10.1016/j.dsr2.2022.105111
23678adb-b175-4352-856d-d43322374cb1	Natal Museum - Mollusc Collection
a60f84ee-0e25-428e-b171-16686b554702	Animal Demography Unit - Coordinated Waterbird Counts (CWAC)
d6d6fe4c-425f-4ce7-bf28-7a6befaeb413	National Museum of Natural History, Smithsonian Institution NMNH Fishes Collection Database. National Museum of Natural History, Smithsonian Institution, 10th and Constitution Ave. N.W., Washington, DC 20560-0193, 2007.
6e99cb6c-0efe-4087-b808-19c7cc17ae3d	Foster R (2023): South Australian Museum Ichthyology Collection - marine records. v1.11. CSIRO National Collections and Marine Infrastructure (NCMI) Information and Data Centre (IDC). Dataset/Occurrence. https://www.marine.csiro.au/ipt/resource?r=sam_ichthyology&amp;v=1.11
5e5197d2-8a17-49c3-9197-758091a2cc48	Grove, S.J. (2017). A Guide to the Seashells and other Marine Molluscs of Tasmania, web-site. http://www.molluscsoftasmania.org.au
bc004aa7-fb6f-433f-a783-5c05b4e2cd15	Blazewicz-Paszkowycz M (2023). SCAR Biogeographic Atlas of the Southern Ocean - Tanaidacea - Data. Version 1.3. SCAR - AntOBIS. Occurrence dataset. https://ipt.biodiversity.aq/resource?r=baso_crustacea_tanaidacea&amp;v=1.3
e9266958-784b-4d88-ac36-a1a59d215692	Olsen M and West G (2018): School and gummy shark tagging by CSIRO in southern Australia: 1947-1956. v1. CSIRO Oceans and Atmosphere. Dataset/Occurrence. http://ogc-act.csiro.au/ipt/resource?r=csiro_shark_tagging_1947_1956&amp;v=1.0
2ac6b17f-3b3a-4e0f-b712-3b640bf79147	Please see https://www.australianmicrobiome.com/protocols/acknowledgements/ for citation examples and links to the data policy.
c80e637a-8cf3-484a-b6b0-587b1a7893e9	Lissette Victorero. (2023). Global benthic biogeographical regions and macroecological drivers for ophiuroids [Data set]. Zenodo. https://doi.org/10.5281/zenodo.7656699
30c53413-335f-4f6b-9512-b358cea14de7	Berlincourt M, Angel LP, Arnould JPY (2015) Combined Use of GPS and Accelerometry Reveals Fine Scale Three-Dimensional Foraging Behaviour in the Short-Tailed Shearwater. PLoS ONE 10(10): e0139351. doi:10.1371/journal.pone.0139351
cbb1c4d3-73d9-41aa-94d5-d637b60ad1e5	Queensland Department of Environment and Resource Management (DERM)
51c555be-c3e8-49de-9299-6f08f029002c	West K, Travers MJ, Stat M, et al. Large-scale eDNA metabarcoding survey reveals marine biogeographic break and transitions over tropical north-western Australia. Divers Distrib. 2021;27:1942–1957 https://doi.org/10.1111/ddi.13228
2ae2a2bd-8412-405b-8a9f-b71adc41d4c5	Williams I, DesRochers A (2020). NOAA Pacific Islands Fisheries Science Center, Ecosystem Sciences Division, National Coral Reef Monitoring Program: Stratified random surveys (StRS) of reef fish in the U.S. Pacific Islands. Version 1.2. United States Geological Survey. Sampling event dataset https://doi.org/10.15468/tk1hwm
fc3e8883-7326-497b-a556-25871b85ec98	Indian Ocean Biodiversity Information System (IndOBIS)- Distribution records of marine organisms from the Indian Ocean.
7b411a8c-1b9e-44c5-b8d3-cd614281c032	Animal Demography Unit - The Birds in Reserves Project (BIRP)
4293224b-d280-4264-ab19-30ab5f78c826	CSIRO National Collections and Marine Infrastructure (2023): CSIRO, fish surveys by the Soela, 1980s. v2.9. CSIRO National Collections and Marine Infrastructure (NCMI) Information and Data Centre (IDC). Dataset/Samplingevent. https://www.marine.csiro.au/ipt/resource?r=csiro_fish_survey_1980&amp;v=2.9
bcd4cb33-c483-40e6-9d11-a6a779cd8ec7	Gleave D (2023): Stereo-BRUVS observations from eight sites along the Western Australian coast, Australia (2007-2008). v1.3. CSIRO National Collections and Marine Infrastructure (NCMI) Information and Data Centre (IDC). Dataset/Samplingevent. https://www.marine.csiro.au/ipt/resource?r=globalarchive_75_wa&amp;v=1.3
705770e5-3474-4e69-be8b-3107a0c5610a	Gicim data base, Pruvost P. Causse R., 2009 http://doi.org/10.15468/tm7whu
e168c19e-d9e9-447c-b077-1faa487df4a6	These data are from the Australian Continuous Plankton Recorder (AusCPR) survey part of the Integrated Marine Observing System (IMOS) - IMOS is a national collaborative research infrastructure, supported by the Australian Government. Please also acknowledge the relevant party that helped to collect the data. This information is contained in the download of the zooplankton abundance. ANL - ANL Win…
a951be55-4e8f-4551-9892-2c4879c6265a	Cawsey M (2023): Australian National Wildlife Collection provider for OZCAM - Marine records. v1.11. CSIRO National Collections and Marine Infrastructure (NCMI) Information and Data Centre (IDC). Dataset/Occurrence. https://www.marine.csiro.au/ipt/resource?r=csiro_anwc_marine&amp;v=1.11
9d2430ad-0a75-4ab7-ab6e-08e79ae015e1	Roberts K (2022): Museums Victoria Ornithology Collection - Marine records. v1.8. CSIRO National Collections and Marine Infrastructure (NCMI) Information and Data Centre (IDC). Dataset/Occurrence. https://www.marine.csiro.au/ipt/resource?r=nmv_marine_ornithology&amp;v=1.8
92b694e1-1534-4d37-8e11-3c2c6d2d5edc	Bustamante R (2023): Southern Surveyor Voyage SS 03/2005 Box Core Infauna Samples, Gulf of Carpentaria, Australia (2005). v1.1. CSIRO National Collections and Marine Infrastructure (NCMI) Information and Data Centre (IDC). Dataset/Samplingevent. https://www.marine.csiro.au/ipt/resource?r=csiro_ss200503_infauna&amp;v=1.1
e4f6c94e-2493-4608-b883-2e6d88f61bd5	Black B (2023): WAMSI Node 3.2.2b - Diversity, abundance and distribution of intertidal invertebrate species in the Ningaloo Marine Park - Quadrats, Australia (2010). v1.3. CSIRO National Collections and Marine Infrastructure (NCMI) Information and Data Centre (IDC). Dataset/Occurrence. https://www.marine.csiro.au/ipt/resource?r=wamsi_322b_quadrats&amp;v=1.3
7fad32f7-40f3-4134-84a8-beca24103910	iziko South African Museum, South Africa Shark Collection. AfrOBIS, South Africa, Cape Town, South Africa.
9b161b02-0f21-44e7-ac73-0ad7d4c95172	iziko South African Museum - Mollusc Collection
82b9ede1-962d-42a5-acde-26b889b06858	Horton P (2023): South Australian Museum Ornithology Collection - marine records. v1.11. CSIRO National Collections and Marine Infrastructure (NCMI) Information and Data Centre (IDC). Dataset/Occurrence. https://www.marine.csiro.au/ipt/resource?r=sam_marine_ornithology&amp;v=1.11
b0a7add2-dd9e-4020-9ca4-5df048c8f6a2	Fabri, M-C. et al., Ifremer BIOCEAN database (Deep Sea Benthic Fauna). Institut Français de Recherche pour l'Exploitation de la Mer, Ifremer, Issy-les-Moulineaux, France. World Wide Web electronic publication, http://www.ifremer.fr/isi/biocean
b5c334e0-ddce-402e-b70f-dcf05a2874c5	Ratha I. 2021. Crossing the tide. Data downloaded from OBIS-SEAMAP (http://seamap.env.duke.edu/dataset/485) on yyyy-mm-dd originated from Satellite Tracking and Analysis Tool (STAT; http://www.seaturtle.org/tracking/index.shtml?project_id=348).
92d92da9-b1f8-4b32-bcd9-a9690473a319	Tim J. Langlois, Stephen J. Newman, Mike Cappo, Euan S. Harvey, Ben M. Rome, Craig L. Skepper, Corey B. Wakefield, (2015) Length selectivity of commercial fish traps assessed from in situ comparisons with stereo-video: Is there evidence of sampling bias?, Fisheries Research, Volume 161, pages 145-155, ISSN 0165-7836, https://doi.org/10.1016/j.fishres.2014.06.008.
8faf0e94-1c0e-479d-942c-7f21a4c0a5b4	Webmaster O (2022): Tasmanian Museum and Art Gallery provider for OZCAM - marine records. v1.9. CSIRO National Collections and Marine Infrastructure (NCMI) Information and Data Centre (IDC). Dataset/Occurrence. https://www.marine.csiro.au/ipt/resource?r=tmag_marine&amp;v=1.9
4f46f9d8-dc63-4546-9dd5-075df3d25e4a	iziko South African Museum - Crustacean Collection
fb62aeed-6025-4ee7-8f64-2f89e1d549f2	Indian Ocean Biodiversity Information System (IndOBIS)- Distribution records of marine organisms from the Indian Ocean.
8e230527-988f-4984-8c30-ecc64771b06c	Indian Ocean Biodiversity Information System (IndOBIS)- Distribution records of marine organisms from the Indian Ocean.
cc7481dc-a015-46e7-98b6-2ad7374886e6	CSIRO National Collections and Marine Infrastructure Data Centre (2023): CSIRO, Abundance and distribution of orange roughy in southeast Australian waters 1987-1979. v2.10. CSIRO National Collections and Marine Infrastructure (NCMI) Information and Data Centre (IDC). Dataset/Samplingevent. https://www.marine.csiro.au/ipt/resource?r=csiro_orange_roughy_1987_1990&amp;v=2.10
a1beaeb4-b27c-4b26-9783-2861984d8e4a	Davie P (2023): Queensland Museum Crustaceans. v1.10. CSIRO National Collections and Marine Infrastructure (NCMI) Information and Data Centre (IDC). Dataset/Occurrence. https://www.marine.csiro.au/ipt/resource?r=qm_crustaceans&amp;v=1.10
04e3fd32-b08b-4806-a016-d2dff52ae55a	Jintsu-Uchifune, Y., Yamamoto, H. (2016) Marine organism occurrence data of the Asia-Pacific region extracted from literature. Available at https://doi.org/10.48518/00002. Accessed on yyyy-mm-dd.
aaf1a74e-d12a-42da-8203-bdd1fe3bd42b	Indian Ocean Biodiversity Information System (IndOBIS)- Distribution records of marine organisms from the Indian Ocean.
7da03e8e-e9b8-40f3-bf15-ce8113dd8038	Samyn, Y., Semal, P. (2020) Royal Belgian Institute of Natural Sciences Echinodermata collection
8196bdec-73b7-4b8d-84c3-ad503d878026	Bakis Y (2021): TU_Fish. v1.1. No organization. Dataset/Occurrence. https://bgnn.tulane.edu/ipt/resource?r=tu_fish&amp;v=1.1
99659178-978a-4133-952a-1fa821ba8e23	Please see https://www.australianmicrobiome.com/protocols/acknowledgements/ for citation examples and links to the data policy.
fc9c2fcc-42ca-4cf2-95a7-e45cf1f0a5de	Please see https://www.australianmicrobiome.com/protocols/acknowledgements/ for citation examples and links to the data policy.
0d5a9997-439b-42be-9e01-c50a5a85e266	Indian Ocean Biodiversity Information System (IndOBIS)- Distribution records of marine organisms from the Indian Ocean.
e5b6a416-39e0-4330-8022-c363ba221f48	Fitzpatrick, B. and Harvey, E. (2008) WAMSI Node 3.1.1b and 3.2.2 - Ecosystem Effects of Fishing: finescale coral reef fish surveys Ningaloo Reef https://catalogue.aodn.org.au/geonetwork/srv/eng/catalog.search#/metadata/e8866ab1-0cc0-4c4b-a215-033c4f38d717
5b235cbe-37fb-400a-bd59-d03aad7c8fc4	Adlard R (2023): Queensland Museum Other Invertebrates - marine records. v1.11. CSIRO National Collections and Marine Infrastructure (NCMI) Information and Data Centre (IDC). Dataset/Occurrence. https://www.marine.csiro.au/ipt/resource?r=ala_co201&amp;v=1.11
2a93fe93-2fdc-41b3-b36a-5deb261c02db	Swadling, K.M., Eriksen, R.S., Beard, J.M. and Crawford, C.M. (2018) Zooplankton sampling in the coastal waters of south eastern Tasmania. Institute for Marine and Antarctic Studies, University of Tasmania. Data accessed at http://metadata.imas.utas.edu.au/geonetwork/srv/en/metadata.show?uuid=2f950283-8f4b-41b7-a379-a3b3af0c48e0 on (access date).
d6229742-b1bc-4db8-bbf1-ab7db7db1271	Belmaker, J., Kiflawi, M., Pickholtz, R. 2013. Home &amp; Away: The Spatial Ecology of an Invasive Herbivorous Fish (Siganus rivulatus) in its Native and Invaded Range. Accessed via the Ocean Tracking Network OBIS IPT on INSERT DATE
7e5277ae-fca3-455c-b2aa-4a0c4f4a7a2e	Indian Ocean Biodiversity Information System (IndOBIS)- Distribution records of marine organisms from the Indian Ocean.
b16e06a4-afb8-4c7e-a696-4552286e440f	Schrijvers J.; Coomans A.; Vakgroep Biologie; Faculteit Wetenschappen. Ugent: Belgium; (2015): An experimental approach to study epi-and infauna of mangrove forests in Gazi Bay (Kenya) between August 1992 and July 1993. (http://www.vliz.be/en/imis?module=dataset&amp;dasid=4433) https://dx.doi.org/10.14284/78
83c921f1-6380-4c18-b3f3-133d4de3ea6f	Norman B and Holmberg J (2008) ECOCEAN Whale Shark Photo-identification Library. Consulted on http://www.iobis.org on January 6, 2009. www.whaleshark.org
49db7b2f-d4ec-4dbf-947e-65a607f64282	Graham A (2023): CMAR Australian and New Zealand marine fish otoliths collection. v1.4. CSIRO National Collections and Marine Infrastructure (NCMI) Information and Data Centre (IDC). Dataset/Occurrence. https://www.marine.csiro.au/ipt/resource?r=anfc_otoliths&amp;v=1.4
f68aab55-9261-49fa-8bf9-e6fe6fa7661b	Samyn, Y., Semal, P. (2020) Royal Belgian Institute of Natural Sciences Mollusca collection
ff52e479-540a-46c2-bf6e-d93e3d35440e	Indian Ocean Biodiversity Information System (IndOBIS)- Distribution records of marine organisms from the Indian Ocean.
e77f1b7f-aa81-4e0c-8e88-8ac436453d7f	CSIRO - Southern Surveyor voyage SS 01/91, WA coast deepwater invertebrate study
5d084f0c-bda5-422f-82db-0ba087829530	Johnstone R (2023): Western Australian Museum Bird Collection - marine records. v1.8. CSIRO National Collections and Marine Infrastructure (NCMI) Information and Data Centre (IDC). Dataset/Occurrence. https://www.marine.csiro.au/ipt/resource?r=ala_co121&amp;v=1.8
47ce299b-31ca-49ba-87bc-e21fa37258b7	Murugan, A. and N. Namboothri. 2012. Finfishes of the Gulf of Mannar-A Field Identification Guide. Dakshin Foundation, Bengaluru.
b7a81977-c40f-42c0-8453-f4cfb37ca4c8	Dataset Creator: Kenya Marine and Fisheries Research Institute (KMFRI), Kenya Dataset Title: KMFRI Marine Dataset Release Date: September 2010 Dataset Release Place: Mombasa, Kenya Dataset Publisher: AfrOBIS, South Africa Online Resource: http://www.iobis.org/
ccabcf81-9789-4cf1-ada4-684f038804a0	NA
40042b74-3af8-47b5-9bd8-3f3be34c6f8d	Hindell M (2023): RV Investigator Voyage IN2016_V01 Seabird Observations, Australia (2016). v1.19. CSIRO National Collections and Marine Infrastructure (NCMI) Information and Data Centre (IDC). Dataset/Occurrence. https://www.marine.csiro.au/ipt/resource?r=in2016_v01_wov&amp;v=1.19
2a3f2498-1f94-4756-addf-dccccfb26b94	Salini J (2023): Southern Surveyor Voyage SS 10/95 survey in the Gulf of Carpentaria, Australia (Nov 1995). v1.5. CSIRO National Collections and Marine Infrastructure (NCMI) Information and Data Centre (IDC). Dataset/Samplingevent. https://www.marine.csiro.au/ipt/resource?r=csiro_ss199510_catch&amp;v=1.5
00357427-cf76-49d9-a1fc-6df20209988c	Paul Whittock . 2021. Barrow Island Flatback Turtle Tracking 2013-2014. Data downloaded from OBIS-SEAMAP (http://seamap.env.duke.edu/dataset/1434) on yyyy-mm-dd originated from Satellite Tracking and Analysis Tool (STAT; http://www.seaturtle.org/tracking/index.shtml?project_id=941).
83339d6a-7519-40fe-ba06-f122828641cf	Emig C, Geographic distribution of Brachiopod species in the Antarctic - Subantarctic region, [year accessed]. available from the SCAR-MarBIN website.
1039a65f-ddea-4c9d-9d67-2d3dcd5f6c5b	Occurrence records generated from in-house project, REIS - Indian Ocean Biodiversity Information System (IndOBIS).
73acb769-fd45-43f1-883d-869ded7d6397	Cattaert S.; Vincx M.; Sectie Mariene Biologie; Vakgroep Morfologie, Systematiek en Ecologie. Universiteit Gent: Belgium; (2016): Counts of Mysidacea sampled at night in Gazi Bay in October 1994. (http://www.vliz.be/en/imis?module=dataset&amp;dasid=4501) https://dx.doi.org/10.14284/87
78ed5ac1-78a0-47bf-aa9a-759e1e22fb3a	Campbell R (2023): Identifications of marine organisms from towed photo cameras, Kimberleys, Western Australia (1983-1997). v1.3. CSIRO National Collections and Marine Infrastructure (NCMI) Information and Data Centre (IDC). Dataset/Occurrence. https://www.marine.csiro.au/ipt/resource?r=towed_camera_images_kimberley&amp;v=1.3
e4d6a152-2061-4ee2-a2c7-8a9f19d7a1e2	Bayliss, Peter; Hutton, Marlee; Anstee, Janet (2017): WAMSI 2 Kimberley Node: Project 1.2.5 Integrating Indigenous knowledge and survey techniques to develop a baseline for dugong (Dugong dugon) management in the Kimberely. v2. CSIRO. Data Collection. https://doi.org/10.4225/08/5a17c7eedffaa
cfb33cb9-fa1e-427e-9fb4-9e41080d2aac	Moeseneder C (2023): National Waterbirds Survey, Northern Territory, Australia (2008). v1.11. CSIRO National Collections and Marine Infrastructure (NCMI) Information and Data Centre (IDC). Dataset/Occurrence. https://www.marine.csiro.au/ipt/resource?r=national_waterbird_survey&amp;v=1.11
4caa7639-9c5e-4c63-9266-5f83b416ad9e	Senckenberg: Collection Bryozoa SMF. https://doi.org/10.15468/pcedro
a413df1f-a16e-4384-a846-02650d74eefd	Williams, Alan; Althaus, Franzis; Green, Mark; Maguire, Kylie; Untiedt, Candice; Mortimer, Nick; Jackett, Chris; Clark, Malcolm; Bax, Nic; Pitcher, Roland; Schlacher, Thomas (2020): Solenosmilia matrix annotations and VME habitat identification in video from voyage IN2018_V06. v1. CSIRO. Data Collection. https://doi.org/10.25919/5e7951b49d279
8cb3a754-1d96-4b48-87f2-05468b9b3aae	Novaglio C (2023): Bottom Trawl Surveys: Catch and Effort Data For South East Australia, 1898-1996. v1.10. CSIRO National Collections and Marine Infrastructure (NCMI) Information and Data Centre (IDC). Dataset/Occurrence. https://www.marine.csiro.au/ipt/resource?r=csiro_bottom_trawls_1898_1996&amp;v=1.10
2a17430f-ec53-44dc-b09b-5a1d252820c0	Reid C (2023): Queen Victoria Museum and Art Gallery - Marine Invertebrates. v1.8. CSIRO National Collections and Marine Infrastructure (NCMI) Information and Data Centre (IDC). Dataset/Occurrence. https://www.marine.csiro.au/ipt/resource?r=ala_co258&amp;v=1.8
96e5e803-2d09-4b25-bc57-29e77f48a945	Ezemvelo KwaZulu-Natal Wildlife - Benthic survey on Aliwal Shoal (May 2004 - May 2005)
105b3c12-a0c1-497e-bc61-4d8a09c30a69	Stemmer D (2023): South Australian Museum Mammology Collection - marine records. v1.9. CSIRO National Collections and Marine Infrastructure (NCMI) Information and Data Centre (IDC). Dataset/Occurrence. https://www.marine.csiro.au/ipt/resource?r=sam_marine_mammalogy&amp;v=1.9
e4dacf5c-6bfa-493e-8699-d65c31435107	Andrzejaczek et al. (2022) Diving into the vertical dimension of elasmobranch movement ecology. Sci. Adv. 8, doi:10.1126/sciadv.abo1754
0077bf56-535b-4981-8dfe-5d84a508e847	Wakwabi E.O.; Vincx M.; Marine Biology Section; Zoology Institute. Ugent: Belgium; (2016): Spatial and temporal ichthyofauna community of a tropical mangrove Bay (Gazi Bay, Kenya) sampled between 1994 and 1996. (http://www.vliz.be/en/imis?module=dataset&amp;dasid=5395) https://dx.doi.org/10.14284/152
fe40f69a-3539-48b8-9836-4ccb91a89e56	Any users of IMOS data are required to clearly acknowledge the source of the material in the format: ""Data was sourced from the Integrated Marine Observing System (IMOS) - IMOS is supported by the Australian Government through the National Collaborative Research Infrastructure Strategy and the Super Science Initiative."
aaf06c66-d482-41f2-885a-a5f2b3b932c1	Monk J (2023): Fish monitoring of the shelf region of the Huon Australian Marine Park, Tasmania, Australia (2021). v1.0. CSIRO National Collections and Marine Infrastructure (NCMI) Information and Data Centre (IDC). Dataset/Samplingevent. https://www.marine.csiro.au/ipt/resource?r=globalarchive_319_huon_amp&amp;v=1.0
afb23951-7a91-44f5-9c70-1c569bc7f996	Islam Z. 2018. Bangladesh Sea Turtle Satellite Tracking Project-Marinelife Alliance. Data downloaded from OBIS-SEAMAP (http://seamap.env.duke.edu/dataset/580) on yyyy-mm-dd originated from Satellite Tracking and Analysis Tool (STAT; http://www.seaturtle.org/tracking/index.shtml?project_id=487).
fc1a0412-ed81-420b-a9f3-dd2121faec62	De Broyer C., Lowry J.K., Jazdzewski K. &amp; Robert H., 2007. Catalogue of the Gammaridean and Corophiidean Amphipoda (Crustacea) of the Southern Ocean with distribution and ecological data. In: De Broyer, C. (ed.) Census of Antarctic Marine Life. Synopsis of the Amphipoda of the Southern Ocean. /Bulletin de l’Institut Royal des Sciences Naturelles de Belgique, Biologie / 77(Suppl.1, part 1): 1-…
760ec53d-ee7d-4bf9-a575-fb1bc3bf697b	Barrett N (2023): Condition of rocky reef communities around Tasmania: invertebrate surveys, Australia (1992-1995 and 2006-2007). v1.7. CSIRO National Collections and Marine Infrastructure (NCMI) Information and Data Centre (IDC). Dataset/Occurrence. https://www.marine.csiro.au/ipt/resource?r=imas_rocky_reef_invertebrates&amp;v=1.7
6d4cc1ed-ed0a-4a17-abd3-7daaa8cb3fb0	Indian Ocean Biodiversity Information System (IndOBIS)- Distribution records of marine organisms from the Indian Ocean.
bc2af4c9-d294-4a05-bcdb-1dc183e1cad5	Indian Ocean Biodiversity Information System (IndOBIS)- Distribution records of marine organisms from the Indian Ocean.
b7041269-d327-49fc-9c2d-729e971158b9	West KM, Stat M, Harvey ES, et al. eDNA metabarcoding survey reveals fine-scale coral reef community variation across a remote, tropical island ecosystem. Mol Ecol. 2020;29:1069–1086. https://doi.org/10.1111/mec.15382
4fd52bef-1d35-4e06-8281-7213b6dde690	Bessey, Cindy; Berry, Olly; Keesing, John (2021): Passive eDNA collection enhances aquatic biodiversity analysis. v1. CSIRO. Data Collection. https://doi.org/10.25919/3n0y-5s46
c5687a17-e454-40f9-9a4b-d04b2c812d74	NA
b91be453-493d-473d-9f1f-370bf651e6ec	Seabird observations by Neil Cheshire on the Coral Geographer from Zanzibar to Fremantle, Indian Ocean (2023). v1.0. CSIRO National Collections and Marine Infrastructure (NCMI) Information and Data Centre (IDC). Dataset/Occurrence. https://www.marine.csiro.au/ipt/resource?r=seabirds_coral_2023&amp;v=1.0
46db556a-f04a-46c9-9000-db1a877512eb	Indian Ocean Biodiversity Information System (IndOBIS)- Distribution records of marine organisms from the Indian Ocean.
8a1ae661-e911-4967-bc06-1168fc5f2d89	iziko South African Museum - Fish Collection
59be93d8-af01-4126-9758-0aee975c997a	Byrne C (2023): Tasmanian Museum and Art Gallery Vertebrate Collection - Marine records, Tasmania, Australia (1802-2010). v1.8. CSIRO National Collections and Marine Infrastructure (NCMI) Information and Data Centre (IDC). Dataset/Occurrence. https://www.marine.csiro.au/ipt/resource?r=ala_co111&amp;v=1.8
0a92deef-a73d-469b-b3fd-5d3e5f2ba2a0	Kingsford, R.T., Porter, J.L., Brandis, K.J. et al. Aerial surveys of waterbirds in Australia. Sci Data 7, 172 (2020). https://doi.org/10.1038/s41597-020-0512-9
b2f76771-1124-4bcd-8ea6-13c17daf1d30	Keable S (2024). Registered benthic invertebrata held at the Australian Museum from the RV Southern Surveyor voyage SS200505, Arafura Sea, May 2005. Version 1.0. CSIRO National Collections and Marine Infrastructure (NCMI) Information and Data Centre (IDC). Occurrence dataset. https://www.marine.csiro.au/ipt/resource?r=australianmuseum_ss200505&amp;v=1.0
0d1613cf-7450-4f2b-9850-1859337f5eca	Monk J (2023): BRUV data from the Beagle Australian Marine Park, Bass Strait, Australia (2018). v1.3. CSIRO National Collections and Marine Infrastructure (NCMI) Information and Data Centre (IDC). Dataset/Samplingevent. https://www.marine.csiro.au/ipt/resource?r=globalarchive_260_beagle&amp;v=1.3
21ed84e4-5bb0-4b15-b088-5d3e5880b67e	NA
a9848680-b804-455a-b6b5-2c5c1d0dbcde	Woolmer, G. 2013. Historical distribution of whales shown by logbook records 1785-1913. Data downloaded from OBIS-SEAMAP (http://seamap.env.duke.edu/dataset/885) on yyyy-mm-dd.
34f63bb4-6b25-4aa3-9b53-902331e283e1	S Blake, I Dapson, O Auge, A J Bowles, E Marohn, L Malatzky &amp; S S Granger (2011) Monitoring of humpback whales in the Pender Bay, Kimberley region, Western Australia. Journal of the Royal Society of Western Australia, 94: 393–405, 2011
d01ca3e3-0004-4113-a4b1-74409e4e82fc	Vanderklift, Mat; Pillans, Richard; De Wave, Lisa; Kendrick, Gary; Zavala-Perez, Andrea; Verges, Adriana; Garthwin, Ruby; Skrzypek, Grzegorz; Cure, Katherine; Piggott, Camilla; Oades, Daniel; McCarthy, Phillip; George, Kevin; Sampi, Trevor; George, Dwayne; Sampi, Chris; Edgar, Zac; Dougal, Kevin; Howard, Azton (2017): WAMSI 2 KMRP 1.1.2 Key Ecological Processes - Herbivory. v4. CSIRO. Data Collec…
4a606f86-2e7b-44a3-b50d-3d55a887a11f	Denver Museum of Nature &amp; Science Marine Invertebrate Collection
28e4230a-cfca-47f1-a530-4f1179307336	Australian Institute of Marine Science (AIMS). 2009, Surveys of octocorals in the Rowley Shoals Marine Park and the Mermaid Reef National Marine Nature Reserve, Western Australia, https://apps.aims.gov.au/metadata/view/0f32ffe0-3dad-11dd-ad1b-00008a07204e, accessed dd-mmm-yyyy
30bc7528-925f-4df4-b89b-d204ab024294	Luschi, P. 2012. Leatherback Tracking in South Africa. Data downloaded from OBIS-SEAMAP (http://seamap.env.duke.edu/dataset/439) on yyyy-mm-dd.
fa51d189-02f1-4b88-b33a-c10442e70c51	CSIRO - SE Fishery habitat &amp; ecosystem study 1993-1996 - see https://marlin.csiro.au/geonetwork/srv/eng/catalog.search#/metadata/0669441d-4db6-440a-939f-82d54e33bae8
d8ecc69c-1171-47d2-8cd8-e8a226e449c7	(2023): Australian Institute of Marine Science (AIMS) - Baited Remote Underwater Video Station (BRUVS), Australia (1999 to present). v1.10. CSIRO National Collections and Marine Infrastructure (NCMI) Information and Data Centre (IDC). Dataset/Occurrence. https://www.marine.csiro.au/ipt/resource?r=aims_bruvs&amp;v=1.10
f09349a2-4c84-4a8b-8c06-a6f3f5f5da19	McKinnon D (2023): Australian Institute of Marine Science (AIMS) – Zooplankton community structure in Nearshore waters of the Great Barrier Reef. (2000 - 2002). v1.9. CSIRO National Collections and Marine Infrastructure (NCMI) Information and Data Centre (IDC). Dataset/Occurrence. https://www.marine.csiro.au/ipt/resource?r=aims_gbrl_copepods&amp;v=1.9
80aaea0e-fdba-411c-bb52-4c0992638587	NA
1519005f-c8ca-43ad-85f9-2575d5ecdf82	Sprogis, Kate R.,Sutton, Alicia L.,Jenner, Micheline-N.,McCauley, Robert D.,Jenner, K. Curt S. (2022) Occurrence of cetaceans and seabirds along the Indian Ocean 110°E meridian from temperate to tropical waters. Deep Sea Research Part II: Topical Studies in Oceanography pp105184-. https://doi.org/10.1016/j.dsr2.2022.105184
5d3b9575-1100-48c7-ae67-4e9ac3d78e34	Indian Ocean Biodiversity Information System (IndOBIS)- Distribution records of marine organisms from the Indian Ocean
937da8a1-06b0-40ad-8ea4-af9db9490081	Page R D M (2016). International Barcode of Life project (iBOL). Institute of Biodiversity, Animal Health and Comparative Medicine, College of Medical, Veterinary and Life Sciences, University of Glasgow. Occurrence Dataset https://doi.org/10.15468/inygc6 accessed via GBIF.org on 2017-06-23.
fcb2a1bf-d057-469e-ae1e-5b734d6b0a9a	Indian Ocean Biodiversity Information System (IndOBIS)- Distribution records of marine organisms from the Indian Ocean.
29ea15ed-8f76-40ca-bd14-58c62e10b2ef	If you publish, distribute or otherwise disseminate this work to the public without adapting it, the following attribution to Te Papa should be used: Source: Te Papa and licensed by Te Papa for re-use under the Creative Commons BY 4.0 International licence If you adapt this work in any way or include it in a collection, and publish, distribute or otherwise disseminate that adaptation or collectio…
696d20b7-1cf8-4b81-b57c-6c99acf772d5	Laperousaz T (2022): South Australian Museum Marine Invertebrates Collection. v1.9. CSIRO National Collections and Marine Infrastructure (NCMI) Information and Data Centre (IDC). Dataset/Occurrence. https://www.marine.csiro.au/ipt/resource?r=sam_marine_inverts&amp;v=1.9
0b7a18e2-f627-4690-ae43-3f49e91c9f84	NA
99cb5f25-9aaa-4c8c-a0f3-43375f183ca2	NA
a3df054d-aba9-4419-b347-80cf6e497941	Hindell, M.A. (2000, updated 2018) Foraging zones of Macaroni Penguins breeding at Heard Island
79ed68b6-68b6-45a9-be4e-459c848a8dfc	Osore M.K.W.; Daro M.H.; Fundamental and Applied Marine Ecology Post Graduate Program (FAME); Laboratorium voor Ecologie en Systematiek. VUB: Belgium; (2016): Seasonal variation of the zooplankton community at Gazi, Lamu and Malindi (Kenya) sampled between 1990 and 1992. (http://www.vliz.be/en/imis?module=dataset&amp;dasid=5400) https://dx.doi.org/10.14284/153
43b57b3c-ca35-48c2-8a6a-76d9116def90	White W T, Ko'ou A (2024). A checklist of Chondrichthyan fishes of Papua New Guinea. Version 1.1. Southwestern Pacific Ocean Biogeographic Information System (OBIS) Node. Occurrence dataset. https://nzobisipt.niwa.co.nz/resource?r=png_chondrichthyan&amp;v=1.1
fd4a002f-3972-46fc-9e16-8d2c14110e50	Marine and Coastal Management - Seal Surveys
379ee987-c496-4246-8f77-62e53668f7ad	Saunders D (2022): Rottnest Island lakes, swamps and coastal bird counts December 1981 to September 2007. v1.7. CSIRO National Collections and Marine Infrastructure (NCMI) Information and Data Centre (IDC). Dataset/Occurrence. https://www.marine.csiro.au/ipt/resource?r=rottnest_birds&amp;v=1.7
45fd60a8-cd81-4d04-b8e0-39c8fa75e4f8	Edelist, D., Rilov, G., Golani, D., Carlton, J.T. &amp; Spanier, E. (2020) Fish and marine invertebrates from the Israeli Eastern Mediterranean Sea.
36cc2b57-16ce-476e-8ce2-6ebebc82d198	Steyaert M.; Coomans A.; Marine Biology Section; Zoology Institute; Biology Department; Faculty of Sciences. Ugent: Belgium; (2016): Study of epifauna and meiobenthos by means of cage experiments in a Ceriops tagal and Avicennia marina mangrove at Gazi Bay (Kenya) in August and September 1992. (http://www.vliz.be/en/imis?module=dataset&amp;dasid=5401) https://dx.doi.org/10.14284/151
27f7853d-48c4-4365-8b0b-158d8fffb7c7	Althaus F (2023): Great Australian Bight Research Program, Australia (2015-2017). v1.11. CSIRO National Collections and Marine Infrastructure (NCMI) Information and Data Centre (IDC). Dataset/Samplingevent. https://www.marine.csiro.au/ipt/resource?r=csiro_gabrp&amp;v=1.11
65e22bb0-846a-4632-ae76-0e8e1bc2adc3	The data in this project is publicly available under a Creative Commons Attribution-NonCommercial-ShareAlike License. If you use these data in any type of publication then you must cite the project DOI (if available) or any published peer-reviewed papers associated with the study. We strongly encourage you to contact the data custodians to discuss data usage and appropriate accreditation. Rights …
dc9c4c41-ec01-422f-9770-fb2061570142	Reid, T.A., Hindell, M.A., Eades, D.W. and Newman, M. 2002 Seabird Atlas of South-eastern Australian Waters, Birds Australia Monograph 4, Birds Australia, Melbourne.
3c543ab7-1057-4689-bffa-5c66642e1d3d	Okemwa E.; Mwaluma J.; Osore M.; Kenya Marine and Fisheries Research Institute (KMFRI): Kenya; (2016): Zooplankton community in Gazi Creek sampled monthly between 1990 and 1991. (http://www.vliz.be/en/imis?module=dataset&amp;dasid=4519) https://dx.doi.org/10.14284/110
3ac81162-1804-43c4-b766-aabe2abcc572	The Danish Biodiversity Information Facility, Galathea II, Danish Deep Sea Expedition 1950-52 https://doi.org/10.15468/ouseij
ee298342-0b33-471a-bffd-49ab42347258	See metadata record http://www1.data.antarctica.gov.au/aadc/metadata/metadata_redirect.cfm?md=AMD/AU/Tags_heard_1949
679cb1fa-3d8d-4f22-bab0-8ca2971a96ce	MNHN - Museum national d'Histoire naturelle: Echinoderm specimens https://doi.org/10.15468/tp2nxo
3cecbe9f-f57a-43b9-9480-05e97f6c8eab	Salini J (2023): Southern Surveyor Voyage SS 02/95 prawn survey in the Gulf of Carpentaria, Australia (Feb-Mar 1995). v1.6. CSIRO National Collections and Marine Infrastructure (NCMI) Information and Data Centre (IDC). Dataset/Samplingevent. https://www.marine.csiro.au/ipt/resource?r=csiro_ss199502_catch&amp;v=1.6
5b32b27c-2042-4521-a010-fa84ce92c0d7	Bianca Johnson, Diane Colombelli-Négrel (2021) Breeding success in Southern Australian Little Penguins is negatively correlated with high wind speeds and sea surface temperatures. Ornithological Applications, Volume 123, Issue 1, 1 February 2021, https://doi.org/10.1093/ornithapp/duaa062
767e6320-6d7f-449e-ace5-d586c3c17c9c	Indian Ocean Biodiversity Information System (IndOBIS)- Distribution records of marine organisms from the Indian Ocean.
5d41b8a5-6a49-46b9-9031-33b472d16122	Indian Ocean Biodiversity Information System (IndOBIS)- Distribution records of marine organisms from the Indian Ocean.
7671ae8a-9202-459d-9afe-4c1e12db6916	Buenafe, K.C.V., Everett, J.D., Dunn, D.C. et al. A global, historical database of tuna, billfish, and saury larval distributions. Sci Data 9, 423 (2022). https://doi.org/10.1038/s41597-022-01528-7
c9199fb8-fd9d-4137-a3bb-63a127977c67	Ekins M (2023): Queensland Museum Porifera. v1.11. CSIRO National Collections and Marine Infrastructure (NCMI) Information and Data Centre (IDC). Dataset/Occurrence. https://www.marine.csiro.au/ipt/resource?r=qm_porifera&amp;v=1.11
31931936-77cc-4562-a775-b1553fe7ffe8	(2023): Port Phillip Bay Environmental Study Data 1992-1996 - infauna records. v1.4. CSIRO National Collections and Marine Infrastructure (NCMI) Information and Data Centre (IDC). Dataset/Occurrence. https://www.marine.csiro.au/ipt/resource?r=ppbes_infauna&amp;v=1.4
08d6a561-fe83-47cb-81dd-913353935c18	Gredzens C, Marsh H, Fuentes MMPB, Limpus CJ, Shimada T, et al. (2014) Satellite Tracking of Sympatric Marine Megafauna Can Inform the Biological Basis for Species Co-Management. PLoS ONE 9(6): e98944.
ef21a152-309e-4cc5-86e6-31336f73535c	Richard O'Rorke, Aimee van der Reis, Ulla von Ammon, Lynnath E. Beckley, Xavier Pochon, Anastasija Zaiko, Andrew Jeffs, eDNA metabarcoding shows latitudinal eukaryote micro- and mesoplankton diversity stabilizes across oligotrophic region of a &gt;3000 km longitudinal transect in the Indian Ocean, Deep Sea Research Part II: Topical Studies in Oceanography, Volume 205, 2022, 105178, ISSN 0967-0645…
2b5f9b56-27bf-4000-8f95-3e6e703c6a85	Gowlett-Holmes K (2023): CSIRO Marine Invertebrates Image Collection (MIIC). v1.31. CSIRO National Collections and Marine Infrastructure (NCMI) Information and Data Centre (IDC). Dataset/Occurrence. https://www.marine.csiro.au/ipt/resource?r=csiro_miic&amp;v=1.31
53e55f20-ff3a-486e-9636-6ec9f0bb306d	Australian Antarctic Data Centre (2018). Pelagic Fish Observations 1968-1999.
b1363fbb-afec-4dc7-85b6-39b8a5ebb55c	Angel, M. (2016). Personal library collection of Martin Angel of published and unpublished Halocyprid (Ostracoda) occurrences. Natural History Museum.
31f00d1e-d833-446d-b3bd-924574dbb9e1	Pitcher R (2022): Seabird observations from the northern section of the Great Barrier Reef, Australia (1991-1996). v1.2. CSIRO National Collections and Marine Infrastructure (NCMI) Information and Data Centre (IDC). Dataset/Occurrence. https://www.marine.csiro.au/ipt/resource?r=gbr_northern_prawn_survey_seabirds&amp;v=1.2
0ab75303-b204-455f-b284-0fe4a3b440e4	A'Bear L, Bielsa M, Burt A J, Chong-Seng K, Haupt P, Koester A, Earl C (2023). Reef fish abundance, size and biomass from Aldabra Atoll (Seychelles) between 2014 and 2021 collected by the Seychelles Islands Foundation. Version 2.0. OBIS Secretariat. Occurrence dataset. https://doi.org/10.25607/hpsg9j
f86d4564-e58e-432d-afb7-af8f7a3f44e4	Indian Ocean Biodiversity Information System (IndOBIS)- Distribution records of marine organisms from the Indian Ocean.
fb1eb4da-2eb2-4317-97c3-cda65112b4a5	Indian Ocean Biodiversity Information System (IndOBIS)- Distribution records of marine organisms from the Indian Ocean.
648d48c3-ac21-47dd-b63a-75c6d10b22fb	Gurdebeke S.; Vincx M.; Sectie Mariene Biologie; Vakgroep Morfologie, Systematiek en Ecologie. Universiteit Gent: Belgium; (2016): Diversity of meiobenthos in tropical seagrass beds of Gazi Bay (Kenya) sampled from 16 to 19 July 1996. (http://www.vliz.be/en/imis?module=dataset&amp;dasid=4500) https://dx.doi.org/10.14284/85
32b93d97-38b1-4f58-8b75-0aaf786bf55b	Vidhya Vijayasenan, Jyothibabu R (2024). Occurrence data of copepods from the Indian western shelf collected during the Northeast monsoon (2017) and Southwest monsoon (2018).
56e153b6-9480-4bd6-8875-f3871d41dcc8	Burdidge A (2023): Western Australian Seabirds. v1.1. CSIRO National Collections and Marine Infrastructure (NCMI) Information and Data Centre (IDC). Dataset/Occurrence. https://www.marine.csiro.au/ipt/resource?r=wa_seabirds_obis&amp;v=1.1
8bd1c7c0-717d-4a4e-8b1c-9ff3c5698067	Rosenberg et al. A Biotic Database of Indo-Pacific Marine Mollusks. Morris, P., Pennsylvania, USA. http://clade.acnatsci.org/obis/
8b4be972-1287-4e24-aa94-abd7d995b6bb	Indian Ocean Biodiversity Information System (IndOBIS)- Distribution records of marine organisms from the Indian Ocean.
0912e81c-c5ac-4a53-b719-a9ae6535f895	Meurisse, L., Semal, P. (2020) Royal Belgian Institute of Natural Sciences Crustacea collection
34988250-4f32-463c-ae8e-ccffcd87604c	Przeslawski R (2023): Polychaetes of Northern Australia (species identifications) Australia (2009-2012). v1.8. CSIRO National Collections and Marine Infrastructure (NCMI) Information and Data Centre (IDC). Dataset/Samplingevent. https://www.marine.csiro.au/ipt/resource?r=ga_na_polychaetes&amp;v=1.8
d88dbd68-bbca-4fa1-86d8-e03a2cee92b1	W. T . White, L. Baje, C. A. Simpfendorfer, S. A. Appleyard, A. Chin, B. Sabub, E. Rochel &amp; G. J. P . Naylor (2019) Elasmobranch bycatch in the demersal prawn trawl fishery in the Gulf of Papua, Papua New Guinea. Scientific Reports, 9. 9254. https://doi.org/10.1038/s41598-019-45715-w
364e5a12-8028-4329-be50-fc548c2d6ce4	Southwestern Pacific OBIS (2014). Biological observations from the Discovery Investigations 1925-1935. Southwestern Pacific OBIS, National Institute of Water and Atmospheric Research (NIWA), Wellington, New Zealand, 33337 records, Online http://nzobisipt.niwa.co.nz/resource.do?r=discovery_reports released on January 23, 2015.
b43e35f1-93b3-4b15-9925-76ac85224c72	Indian Ocean Biodiversity Information System (IndOBIS)- Distribution records of marine organisms from the Indian Ocean.
8b5b2a47-e4ed-4da9-8230-da0783a5e47b	Wada, K. (2020) Crabs from the Philippines and Thailand at https://www.godac.jamstec.go.jp/bismal/e/dataset/KW_PT. Accessed on yyyy-mm-dd.
80321efa-4868-49f2-bd21-c14fcd0dedba	Bessey, Cindy, Simon N. Jarman, Oliver Berry, Ylva S. Olsen, Michael Bunce, Tiffany Simpson, Matthew Power, James McLaughlin, Graham J. Edgar, and John Keesing. "Maximizing Fish Detection with eDNA Metabarcoding." Environmental DNA (February 20, 2020). doi:10.1002/edn3.74.
36fcf898-ebc2-493b-aa8b-9f864ffe5494	NA
38d0b29e-2f76-4d0d-9691-e6d605848f88	Massart, O. 2011. Opportunistic marine mammal sightings near Pemba, Mozambique. Data downloaded from OBIS-SEAMAP (http://seamap.env.duke.edu/dataset/784) on yyyy-mm-dd.
1f8635f6-ed8f-448a-a611-0655910bf596	Fromant A, Bost C-A, Bustamante P, Carravieri A, Cherel Y, Delord K, Eizenberg YH, Miskelly CM, Arnould JPY. (2020) Temporal and spatial differences in the postbreeding behaviour of a ubiquitous Southern Hemisphere seabird, the common diving petrel. R. Soc. Open Sci. 7: 200670. http://dx.doi.org/10.1098/rsos.200670
9f14fcfe-b8c4-4614-82de-3f76eb47ed7f	Indian Ocean Biodiversity Information System (IndOBIS)- Distribution records of marine organisms from the Indian Ocean.
c5017efe-c392-48ca-9826-7fe23220fe90	Rowley J (2023): Australian Museum Herpetology Collection - marine records. v1.9. CSIRO National Collections and Marine Infrastructure (NCMI) Information and Data Centre (IDC). Dataset/Occurrence. https://www.marine.csiro.au/ipt/resource?r=ala_co10&amp;v=1.9
f5b4e810-ebf4-4d8d-8f9a-f771c6197c59	Woehler E (2023): RV Investigator Voyage IN2017_V02 Seabird Observations, Australia (2017). v1.15. CSIRO National Collections and Marine Infrastructure (NCMI) Information and Data Centre (IDC). Dataset/Occurrence. https://www.marine.csiro.au/ipt/resource?r=in2017_v02_wov&amp;v=1.15
daee2323-67e6-4a29-b096-fdd95e2b691b	An archive of NOO documents is at https://librariesaustralia.nla.gov.au/search/display?dbid=auth&amp;id=36582768
c25374a2-fc3a-4dfb-8ecf-e41726d6d0ee	Pilcher NJ, CJ Rodriguez-Zarate, MA Antonopoulou, D Mateos-Molina, HS Das &amp; I Bugla. 2020. Combining laparoscopy and satellite tracking: successful round-trip tracking of female green turtles from feeding areas to nesting grounds and back. Global Ecology &amp; Conservation. doi: 10.1016/j.gecco.2020.e01169.
e8f05a82-4242-404a-a58c-bbfa89a6efe9	Bouchet PJ, Thiele D, Marley SA, Waples K, Weisenberger F, Balanggarra Rangers, Bardi Jawi Rangers, Dambimangari Rangers, Nyamba Buru Yawuru Rangers, Nyul Nyul Rangers, Uunguu Rangers and Raudino H (2021) Regional Assessment of the Conservation Status of Snubfin Dolphins (Orcaella heinsohni) in the Kimberley Region, Western Australia. Front. Mar. Sci. 7:614852. doi: 10.3389/fmars.2020.614852
687b6812-dffe-45d0-b45e-a444d737a0eb	Open Access The data in this project is publicly available under a Creative Commons Attribution License. If you use these data in any type of publication then you must cite the project DOI (if available) or any published peer-reviewed papers associated with the study. We strongly encourage you to contact the data custodians to discuss data usage and appropriate accreditation.
81903d9a-f9f2-4bee-ab8c-07609b308e6b	Kendrick G (2023): Invertebrates of the Recherche Archipelago , Western Australia (2002). v1.3. CSIRO National Collections and Marine Infrastructure (NCMI) Information and Data Centre (IDC). Dataset/Occurrence. https://www.marine.csiro.au/ipt/resource?r=frdc_recherche_invertebrates&amp;v=1.3
63cb90c7-6607-46b6-8472-d6d7b14a95a5	Healy J (2022): Queensland Museum Molluscs - Marine records. v1.9. CSIRO National Collections and Marine Infrastructure (NCMI) Information and Data Centre (IDC). Dataset/Occurrence. https://www.marine.csiro.au/ipt/resource?r=qm_molluscs&amp;v=1.9
c5b1eba6-ac0d-4a72-a6d6-580aac693cb1	Hoenner, Xavier, Whiting, Scott D., Hamann, Mark, Limpus, Colin J., Hindell, Mark A., and McMahon, Clive R. (2015). High-resolution movements of critically endangered hawksbill turtles help elucidate conservation requirements in northern Australia. Marine and Freshwater Research http://dx.doi.org/10.1071/MF15013
b74f72f3-cc3d-42b2-aa01-930d5ad4f9c2	Smith, JA, Miskiewicz, AG, Beckley, LE, Everett, JD, Garcia, V, Gray, CA, Holliday D, Jordan, AR, Keane, J, Lara-Lopez, A, Leis, JM, Matis, PA, Muhling, BA, Neira, FJ, Richardson, AJ, Smith, KA, Swadling, KM, Syahailatua, A, Taylor, MD, van Ruth, PD, Ward, TM, Suthers, IM (2018), Database of Marine Larval Fish Assemblages in Australian temperate and subtropical waters 1983 - 2016. Australian Ocea…
2c001849-8854-43dd-889f-7130f9335dce	CSIRO - Southern Surveyor Voyage SS 05/2007, benthic biodiversity of the deep continental shelf and slope in Australia's NW region
73b8993b-0afd-49c0-8321-7cbbc112801d	NA
cdcddae2-a8e0-4c86-9e8d-f85134876937	NA
375d7789-8635-4e61-9556-60532577d393	The data underpinning analyses of the paper are deposited at GBIF, the Global Biodiversity Information Facility, http://ipt.biodiversity.aq/resource.do?r=antarctic_subantarctic_and_cold_temperate_echinoid_database
6e6e2c56-c255-44b2-a7e6-00ebcb786037	NA
6391c5fe-858b-4d84-95e6-795172e8165c	Moeseneder C (2023): NT Alligator Rivers Region Billabongs Bird Count, Northern Territory, Australia (1981-1984). v1.9. CSIRO National Collections and Marine Infrastructure (NCMI) Information and Data Centre (IDC). Dataset/Occurrence. https://www.marine.csiro.au/ipt/resource?r=arr_megala_billabong&amp;v=1.9
9d629feb-ba03-4a83-908c-794d94d30531	Accession ID OGL-#####. The Ocean Genome Legacy Center. Northeastern University. Published on the web at ogl.northeastern.edu/catalog.
1820a42f-39b2-45e5-a935-6edcb6891eec	Indian Ocean Biodiversity Information System (IndOBIS)- Distribution records of marine organisms from the Indian Ocean.
61928040-1275-463a-b2f9-98c9acb20934	Okemwa E.; Polk P.; Daro M.H.; Fundamental and Applied Marine Ecology Post Graduate Program (FAME); Laboratorium voor Ekologie en Systematiek. VUB: Belgium; (2016): Zooplankton community and pelagic copepods in Tudor creek (Mombasa, Kenya) between 1984 and 1987. (http://www.vliz.be/en/imis?module=dataset&amp;dasid=4577) https://dx.doi.org/10.14284/118
1cf6168c-bc76-48b8-af1f-e8237c897e3d	NLBIF, Naturalis National Natural History Museum (NL). Invertebrate specimens from marine expeditions. https://doi.org/10.15468/0fscv9
b8ab1886-5125-4c10-8218-8fb087f255fd	Indian Ocean Biodiversity Information System (IndOBIS)- Distribution records of marine organisms from the Indian Ocean.
a7f93b8e-19f5-420d-9c97-fa7312bbffc8	Perez-Correa J, Carr P, Meeuwig JJ, Koldewey HJ, Letessier TB. (2020) Climate oscillation and the invasion of alien species influence the oceanic distribution of seabirds. Ecol Evol. 2020;10:9339–9357. https://doi.org/10.1002/ece3.6621
8206a7ff-46fd-434d-82a2-d5b63c8e73ec	Abdul Wahab MA, Fromont J, Gomez O, Fisher R, Jones R (2017) Comparisons of benthic filter feeder communities before and after a large-scale capital dredging program. Marine Pollution Bulletin, Volume 122, Issues 1–2, https://doi.org/10.1016/j.marpolbul.2017.06.041 Report of Theme 6 - Project 6.3 prepared for the Dredging Science Node, Western Australian Marine Science Institution, Perth, Western…
67227f08-b739-4b8b-825c-2206726f2818	Indian Ocean Biodiversity Information System (IndOBIS)- Distribution records of marine organisms from the Indian Ocean.
28ccee1e-8f1a-400b-a112-86536192a402	NA
51f0f3ff-39a7-4302-ab26-258bfe614975	Please see https://www.australianmicrobiome.com/protocols/acknowledgements/ for citation examples and links to the data policy.
cc5daff7-5082-4d7c-9b27-e47956efbcee	Smirnov I, Vasiljeva A, Konina T. Collections data on ecology of bottom animal of the Southern ocean
97bdf279-6f78-4ed7-ad9d-27a5886f8ff2	Türkay, M. Senckenbergisches Sammlungsverwaltungssystem, SeSam. Senckenbergische Naturforschende Gesellschaft , Frankfurt, Germany. http://sesam.senckenberg.de/
0c59dc30-4b06-4572-addc-155042f81fd0	NA
a71b7b9f-5e64-42cb-9acd-af86c507bc20	Azmi-Ramasamy A, Ab Manaf N, Razikin A, Idris I (2019): Specimen Collections at the South China Sea Repository and Reference Centre, Universiti Malaysia Terengganu, Malaysia. v1. Institute of Oceanography and Environment (INOS). Dataset/Occurrence. http://ipt.iobis.org/obis-malaysia/resource?r=rrccollection&amp;v=1.0
292f775d-c300-4e21-8af2-b3b16a0a0ddc	NA
f51bac5e-4b26-4655-a0be-6cba68b50ae3	Black B (2023): WAMSI Node 3.2.2b - Diversity, abundance and distribution of intertidal invertebrate species in the Ningaloo Marine Park - Small giant clams (Tridacna maxima), Australia (2010). v1.2. CSIRO National Collections and Marine Infrastructure (NCMI) Information and Data Centre (IDC). Dataset/Occurrence. https://www.marine.csiro.au/ipt/resource?r=wamsi_322b&amp;v=1.2
248d4349-7c65-4291-b849-57127a20aec8	Indian Ocean Biodiversity Information System (IndOBIS)- Distribution records of marine organisms from the Indian Ocean.
a003e72f-d8e5-4d94-9aed-4bc50862c4ad	NA
e68c1476-8ef3-4836-9306-c929e05a58f2	NA
b545eb74-b139-40ad-96ce-3e9d07d2fd25	Fabricius K (2023): Surveys of Octocoral communities, benthic cover and environmental factors on coral reefs of the Great Barrier Reef, Australia (1996 to present). v1.7. CSIRO National Collections and Marine Infrastructure (NCMI) Information and Data Centre (IDC). Dataset/Occurrence. https://www.marine.csiro.au/ipt/resource?r=aims_gbr_octocorals&amp;v=1.7
5dc02afb-4626-4da5-a9f7-5f016230a060	Please see https://www.australianmicrobiome.com/protocols/acknowledgements/ for citation examples and links to the data policy.
1c3b71d3-d66c-4aa9-90f4-c10f1f9e9ca0	Australian Institute of Marine Science (AIMS). (2023). Ranger led marine ecological surveys within the Joseph Bonaparte Gulf Marine Park. https://apps.aims.gov.au/metadata/view/e72fea7c-8959-4fcc-b504-54c9b1ba1d88
64368de6-9bf2-43e3-9a77-647029b897e6	Habib K A, Neogi A K, Nahar N, Oh J, Lee Y, Kim C, Earl C (2023). An overview of fishes of the Sundarbans, Bangladesh and their present conservation status: Fishes Checklist. Version 2.0. OBIS Secretariat. Occurrence dataset. https://doi.org/10.25607/mqut2a
4d87824c-476f-419f-a96f-18b0fe20ad21	Geerinckx T.; Vincx M.; Marine Biology Section, Zoology Institute. Ugent: Belgium; (2016): Harpacticoid copepods in tropical seagrass beds of Gazi Bay (Kenya) and Mbweni (Zanzibar) sampled in July and August 1996. (http://www.vliz.be/en/imis?module=dataset&amp;dasid=4512) https://dx.doi.org/10.14284/108
d3f51225-e412-4752-beb9-6ab415bf0c81	Davies, Claire H.,Beckley, Lynnath E.,Richardson, Anthony J. (2022) Copepods and mixotrophic Rhizaria dominate abundances in the oligotrophic Indian Ocean. Deep Sea Research Part II: Topical Studies in Oceanography pp105136-.
71748d53-57e9-4e30-9678-ede83ca6c7ba	Martinez Arbizu, P. Smith, C. R., Keller, S. &amp; Ebbe, B. (Editors). Biogeographic Database of the Census of Abyssal Marine Life. [date accessed]. World Wide Web electronic publication. Available online at http://www.cedamar.org/biogeography https://doi.org/10.15468/oc9tsb
58e6252a-971f-4249-af6c-20d9ea918f02	Indian Ocean Biodiversity Information System (IndOBIS)- Distribution records of marine organisms from the Indian Ocean.
9fff9284-013a-4f70-a232-5e9241baffc2	Dally G (2023): Museum and Art Gallery of the Northern Territory Reptile Collection, Australia (1948 - 2014). v1.8. CSIRO National Collections and Marine Infrastructure (NCMI) Information and Data Centre (IDC). Dataset/Occurrence. https://www.marine.csiro.au/ipt/resource?r=ala_co140&amp;v=1.8
f378dbb6-0513-4a1b-81fb-075a985fef97	Australian Institute of Marine Science (AIMS). 2009, CReefs Australia - Ningaloo, Western Australia, https://apps.aims.gov.au/metadata/view/7f82b6ac-427c-4b9b-a36c-12799cab6ae6, accessed 16-Jul-2018
26fb9cdc-1f1a-453a-b074-ad7f395d1122	Marine species from published papers of the Kenyan EEZ in the period 1975-2014, collected by Kenya marine and Fisheries Research Insitute
13edfad1-54eb-486e-9711-f9e9eb01eb1a	Indian Ocean Biodiversity Information System (IndOBIS)- Distribution records of marine organisms from the Indian Ocean.
6a2c5c17-40cf-444f-8fda-c78fa257116f	(ACEF) A C E F (2023): Marine Turtle Nesting Locations, Queensland and Northern Territory coastlines, Australia 1915-2012. v1.10. CSIRO National Collections and Marine Infrastructure (NCMI) Information and Data Centre (IDC). Dataset/Occurrence. https://www.marine.csiro.au/ipt/resource?r=acef_marine_turtle_nests&amp;v=1.10
87fe249b-e0a2-4e0c-b642-fe5cd1cb78da	Surman C and Burbridge A. (2021): Survey of the Breeding Seabirds and Migrating Shorebirds of the Houtman Abrolhos, Western Australia (1991-1993, 1999 and 2006). v1. CSIRO National Collections and Marine Infrastructure (NCMI) Information and Data Centre (IDC). Dataset/Occurrence. https://www.marine.csiro.au/ipt/resource?r=houtman_abrolhos_bird_survey&amp;v=1.0
47963083-c127-4cd6-a435-23353b44be94	Indian Ocean Biodiversity Information System (IndOBIS)- Distribution records of marine organisms from the Indian Ocean.
09af1850-4be0-4840-8cac-b7088d3cd4ec	Moeseneder C (2023): NT Alligator Rivers Region Aerial Survey Raw Bird Count, Northern Territory, Australia (1981 - 1984). v1.10. CSIRO National Collections and Marine Infrastructure (NCMI) Information and Data Centre (IDC). Dataset/Occurrence. https://www.marine.csiro.au/ipt/resource?r=acef_nt_alligator_bird_survey&amp;v=1.10
2ce7a63b-bc35-40ce-9677-b4d1b681eb3e	Speed C (2023): North Western Australia Mesopredators. v1.10. CSIRO National Collections and Marine Infrastructure (NCMI) Information and Data Centre (IDC). Dataset/Occurrence. https://www.marine.csiro.au/ipt/resource?r=globalarchive_nw_mesopredators&amp;v=1.10
021165f1-0a42-4ae6-a651-c8dda089475a	Robinson, N. J., S. J. Morreale, R. Nel and F. V. Paladino. 2016. Coastal leatherback turtles reveal conservation hotspot. Scientific Reports. 6: 37851.
553e813b-993b-46f4-b42e-d3a5bf064572	Dabin, W. 2022. Observatoire Pelagis - Reseau National Echouage (French stranding network) strandings 1934-2020. Data downloaded from OBIS-SEAMAP (http://seamap.env.duke.edu/dataset/1406) on yyyy-mm-dd.
20ed089b-f985-4a2b-9507-7f14945d5c1c	Condie S (2023): North West Shelf Joint Environmental Management Study - historic data (1895-1994). v1.3. CSIRO National Collections and Marine Infrastructure (NCMI) Information and Data Centre (IDC). Dataset/Occurrence. https://www.marine.csiro.au/ipt/resource?r=jems&amp;v=1.3
d1b61ade-eb7f-437d-ada1-1cf2298ef4e9	Althaus F (2023): CSIRO, Cruise SS200507, Benthic Biodiversity, Western Australia, 2005. v1.9. CSIRO National Collections and Marine Infrastructure (NCMI) Information and Data Centre (IDC). Dataset/Occurrence. https://www.marine.csiro.au/ipt/resource?r=csiro_ss200507&amp;v=1.9
723bda06-7421-4669-b25c-3f4f4b9bec78	CSIRO - Southern Surveyor Voyage SS 02/2007, biodiversity survey for SE Marine Protected Areas including the Tasmanian Sea Mounts Marine Reserve
98c3a0e6-ef76-4894-aabb-d7f01a0e7cea	Indian Ocean Biodiversity Information System (IndOBIS)- Distribution records of marine organisms from the Indian Ocean.
84cfefce-ded2-4a7f-bb46-6501d724ce0c	Hyrenbach, D. 2007. SIO Marine Bird and Mammal Survey 2003. Data downloaded from OBIS-SEAMAP (http://seamap.env.duke.edu/dataset/95) on yyyy-mm-dd.
fda6d4a4-8d14-45bc-9b4c-24d89fd213ab	Notarbartolo di Sciara G., Kerem D., Smeenk C., Rudolph P., Cesario A., Costa M., Elasar M., Feingold D., Fumagalli M., Goffman O., Hadar N., Mebrathu Y.T., Scheinin A. 2017. Cetaceans of the Red Sea. CMS Technical Series 33. 86p.
a6def4bc-5acb-4715-9b91-7d8bf2b1947b	NA
65a0186a-57d4-46b5-a7bc-4614bc6c36f4	Ling, SD and Ibbott, S* and Sanderson, JC, ‘Recovery of canopy-forming macroalgae following removal of the enigmatic grazing sea urchin Heliocidaris erythrogramma’, Journal of Experimental Marine Biology and Ecology, 395 (1-2) pp. 135-146. ISSN 0022-0981 (2010)
62079bf3-19fc-4a28-9064-4134b7dbe98b	NA
c95c88ea-f37b-411d-bdb7-41a129143951	Samyn Y.; Daro N.; Laboratorium voor Ecologie en Systematiek; Vakgroep Biologie; Faculteit Wetenschappen. Vrije Universiteit Brussel: Belgium; (2016): Length, width and weight of Echinotrix diadema and E. Calamaris species sampled in Mombasa Marine National Park (Kenya) from December 1994 to March 1995. (http://www.vliz.be/en/imis?module=dataset&amp;dasid=4521) https://dx.doi.org/10.14284/88
99540296-ee30-4a08-a607-c3521a1036db	Australian Institute of Marine Science (AIMS). 2009, Planktonic copepod community structure in summer, North West Cape, Western Australia, https://apps.aims.gov.au/metadata/view/c26b2a2b-c30c-4a1c-a363-9d8448920d8d, accessed 18-Sep-2018
c51bd401-4ccc-4550-a35c-1b00e521e720	Oktaviany S (2019): fish from RCO reference collection. v1.0. No organisation. Dataset/Occurrence. http://obis.lipi.go.id:8080/ipt/resource?r=fishrefcol&amp;v=1.0
a7e4c440-295f-4fc6-bd95-ddec607d2751	Link to originating metadata record. http://metadata.imas.utas.edu.au/geonetwork/srv/eng/metadata.show?uuid=51702b57-d4e4-4477-b199-b3485675f66c
78abd3fb-c9be-4b02-86ee-5eacd05e9d32	NA
6963aa86-a154-459c-aeb0-0496668512f6	Japan Agency for Marine-Earth Science and Technology (2016 onwards). JAMSTEC Marine Biological Samples Database. https://doi.org/10.48518/00001. Accessed on yyyy-mm-dd.
eb7eea58-e79f-4bbd-8296-c366270ac61f	Przeslawski, Rachel,McArthur, Matthew A.,Anderson, Tara J. (2013) Infaunal biodiversity patterns from Carnarvon Shelf (Ningaloo Reef), Western Australia. Marine and Freshwater Research 64 pp573- doi:10.1071/MF12240
bea2b8fe-bda9-4ccb-aa39-17eb8a511ad0	Macleod, K. 2012. SMRU Elephant Seal Pup Tracking 1995-1996. Data downloaded from OBIS-SEAMAP (http://seamap.env.duke.edu/dataset/70) on yyyy-mm-dd.
41b577c2-1d49-457f-a174-048e80e5f4db	Zoe T. Richards, Rodrigo Garcia, Glenn Moore, Jane Fromont, Lisa Kirkendale, Monika Bryce, Clay Bryce, Ana Hara, Jenelle Ritchie, Oliver Gomez, Corey Whisson, Mark Allen, Nerida G. Wilson (2016) A tropical Australian refuge for photosymbiotic benthic fauna. Coral Reefs (2019) 38:669–676. https://doi.org/10.1007/s00338-019-01809-5
eaf953fd-31f3-424e-b01d-f7746965ae8a	(2023): Western Australia Seabirds Breeding Islands. v1.0. CSIRO National Collections and Marine Infrastructure (NCMI) Information and Data Centre (IDC). Dataset/Occurrence. https://www.marine.csiro.au/ipt/resource?r=dbca_seabird_breeding_islands&amp;v=1.0
3713f140-d0fc-47bd-92a6-3cb4dcfcdcfb	Bouchet P (2023): Oceanic Shoals Commonwealth Marine Reserve - Pelagic baited camera surveys (stereo-BRUVS), Australia (2012). v1.8. CSIRO National Collections and Marine Infrastructure (NCMI) Information and Data Centre (IDC). Dataset/Occurrence. https://www.marine.csiro.au/ipt/resource?r=nesp_oceanic_shoals_bruvs&amp;v=1.8
2e34a667-0140-40a4-a5c3-a4b0e37ae88c	Indian Ocean Biodiversity Information System (IndOBIS)- Distribution records of marine organisms from the Indian Ocean.
f6e5b0ee-d645-40fc-a433-17fd8965c941	JODC (2013) JODC Dataset. (Available: http://www.godac.jamstec.go.jp/bismal/j/JODC_J-DOSS. Accessed: YYYY-MM-DD).
4419a6b2-6f4a-4196-86e5-7aac9e525b60	Cheshire N (2023): Seabird observations in Australian and adjacent seas from voyages of the RV Franklin, RV Southern Surveyor, Southern Supporter and RV Aurora Australis (1988-2012). v1.8. CSIRO National Collections and Marine Infrastructure (NCMI) Information and Data Centre (IDC). Dataset/Occurrence. https://www.marine.csiro.au/ipt/resource?r=seabirds_cheshire&amp;v=1.8
e40fa9be-d929-4a40-8958-47420f9981f1	Schallier R.; Coomans A.; Marine Biology Section; Zoology Institute; Biology Department; Faculty of Sciences. Ugent: Belgium; (2016): Study of epifauna and meiobenthos using field exclusion experiments in a Ceriops tagal and Avicennia marina mangrove at Gazi Bay (Kenya) in August and September 1992. (http://www.vliz.be/en/imis?module=dataset&amp;dasid=5402) https://dx.doi.org/10.14284/154
38ad56f4-7743-4fb8-8b98-a2481a0bf54f	Indian Ocean Biodiversity Information System (IndOBIS)- Distribution records of marine organisms from the Indian Ocean.
8bec8652-1cbe-4710-beac-36294359f012	Southwestern Pacific OBIS (2014). Ostracods of the family Halocyprididae from the northwestern Indian Ocean. Southwestern Pacific OBIS, National Institute of Water and Atmospheric Research (NIWA), Wellington, New Zealand, 1561 records, Online http://nzobisipt.niwa.co.nz/resource.do?r=indianocean_ostracods released on December 23, 2014.
81cdec15-c098-4e1d-8225-3b07b81f011f	Bustamante R (2023): Southern Surveyor Voyage SS 03/2005 Prawn Trawl Samples, Gulf of Carpentaria, Australia (2005). v1.4. CSIRO National Collections and Marine Infrastructure (NCMI) Information and Data Centre (IDC). Dataset/Samplingevent. https://www.marine.csiro.au/ipt/resource?r=csiro_ss200503_catch&amp;v=1.4
14408cc8-5d37-46d1-91a9-d838fc339ff9	Davies C (2023): The Australian Phytoplankton Database (1844 onwards). v1.10. CSIRO National Collections and Marine Infrastructure (NCMI) Information and Data Centre (IDC). Dataset/Occurrence. https://www.marine.csiro.au/ipt/resource?r=imos_apd_data&amp;v=1.10
a198615f-05a3-4543-adc0-5a03ff1ba8f0	(2023): SharkBase records of shark encounters. v1.10. CSIRO National Collections and Marine Infrastructure (NCMI) Information and Data Centre (IDC). Dataset/Occurrence. https://www.marine.csiro.au/ipt/resource?r=ala_dr2383&amp;v=1.10
71c18dbe-72a9-42af-8108-4f2799e1c270	Indian Ocean Biodiversity Information System (IndOBIS)- Distribution records of marine organisms from the Indian Ocean.
1fc6afc6-f841-40d4-86d7-e3b2d0962b83	Indian Ocean Biodiversity Information System (IndOBIS)- Distribution records of marine organisms from the Indian Ocean.
6e081641-0bf2-4f4e-9d47-8a6aed8b4dfe	Happywhale. 2022. Happywhale - Humpback Whale in South Atlantic Ocean. Data downloaded from OBIS-SEAMAP (http://seamap.env.duke.edu/dataset/1766) on yyyy-mm-dd originated from Happywhale.com.
553553ad-fc0f-4a7e-a97f-1a336ac7513a	Brothers, Nigel, Pemberton, David, Pryor, Helen and Halley, Vanessa (2001) Tasmania's offshore islands: seabirds and other natural features. Tasmanian Museum and Art Gallery. ISBN 072464816X xii, 643
07c1866d-5d2d-47a1-840f-c006e1d13739	Cairns, S.D. (2004). Data from: The Azooxanthellate Scleractinia (Coelenterata: Anthozoa) of Australia. Southwestern OBIS, National Institute of Water and Atmospheric Research (NIWA), Wellington, New Zealand, 892 records, Online http://nzobisipt.niwa.co.nz/resource.do?r=cairns2004corals released on May 6, 2015.
f3d7798e-7bf2-4b85-8ed4-18f2c1849d7d	Institut Français de Recherche pour l'Exploitation de la Mer – IFREMER (2016): COMARGIS: Information System on Continental Margin Ecosystems https://doi.org/10.15468/0djslr
c2efb4aa-7d40-46f3-887b-11a3864c21fb	Diversity and community structure of pelagic cnidarians in two south-east asian tropical marginal Seas: the Celebes and Sulu Seas. Mary M. Grossmann, Jun Nishikawa, Dhugal J. Lindsay
dd7b09c3-137c-443d-a145-2401f400c441	Boles W (2022): Australian Museum Ornithology Collection - marine records. v1.12. CSIRO National Collections and Marine Infrastructure (NCMI) Information and Data Centre (IDC). Dataset/Occurrence. https://www.marine.csiro.au/ipt/resource?r=am_ornithology&amp;v=1.12
dee5dc22-095b-4669-bbc4-8fc67ad2648b	Maghsoudlou A (2018): Cnidarian of the Iranian parts of the Persian Gulf and the Gulf of Oman. v1.2. Iranian National Institute for Oceanography and Atmospheric Sciences (PEGO-OBIS node). Dataset/Occurrence. http://217.11.23.22:8080/ipt/resource?r=iran-marine-benthic-data&amp;v=1.2
54289c52-2c32-4f93-86f4-e5e6560d051e	NA
e0866416-5803-468f-bedd-bc86385ae298	Rees A. 2021. Green Turtles in Syria. Data originated from Satellite Tracking and Analysis Tool (STAT; http://www.seaturtle.org/tracking/index.shtml?project_id=76).
01514497-a295-4e42-a441-4215a162cd05	WA Museum - Ningaloo Crustacea database
cbe5c6ff-26f1-460d-8aee-557cb911a9bd	Balbaya database, managed by IRD, funded by DCF / DG-MARE
e54ba46d-583f-416a-ba4f-bb388b1de043	Indian Ocean Biodiversity Information System (IndOBIS)- Distribution records of marine organisms from the Indian Ocean.
62658cbe-5420-4c6f-91cd-0acb6d8bc03a	CSIRO - Southern Surveyor voyage SS 01/97, Tasmanian Seamounts study
f4775120-afcc-4350-9e03-649c978f6070	GRIFFITHS, H.J., LINSE, K. &amp; CRAME, J.A. 2003. SOMBASE – Southern Ocean Mollusc Database: A tool for biogeographic analysis in diversity and ecology. Organisms Diversity and Evolution. 3, 207–213.
36590eda-af3f-46db-839e-497e7f77ec9a	Travouillon K (2023): Western Australian Museum Mammal Collection - marine records. v1.7. CSIRO National Collections and Marine Infrastructure (NCMI) Information and Data Centre (IDC). Dataset/Occurrence. https://www.marine.csiro.au/ipt/resource?r=ala_co123&amp;v=1.7
a4a3166a-c3bc-4203-bc19-b3d0cdebe20e	Dataset Creator: Kenya Marine and Fisheries Research Institute (KMFRI), Kenya Dataset Title: KMFRI Marine Dataset Release Date: September 2010 Dataset Release Place: Mombasa, Kenya Dataset Publisher: AfrOBIS, South Africa Online Resource: http://www.iobis.org/
c07f3759-f350-4fed-856e-efda91fc4bfc	Van Avermaet P.; Coomans A.; Laboratoria voor Morfologie en Systematiek; Museum voor Dierkunde. RUG: Belgium; (2016): Epiphytic meiofauna and nematode community from seagrasses in Gazi and Nyali (Kenya) sampled in August 1989. (http://www.vliz.be/en/imis?module=dataset&amp;dasid=4426) https://dx.doi.org/10.14284/115
f47b3e69-0124-4fb8-b6fd-a655dd2c935a	Lisovski S, Gosbell K, Minton C, Klaassen M. (2020) Migration strategy as an indicator of resilience to change in two shorebird species with contrasting population trajectories. J Anim Ecol. doi:10.1111/1365-2656.13393
1c9e29d9-618f-406c-899a-953c22c36ea8	Richards, Z.T., Garcia, R., Moore, G. et al. A tropical Australian refuge for photosymbiotic benthic fauna. Coral Reefs 38, 669–676 (2019). https://doi.org/10.1007/s00338-019-01809-5
753c168c-ba53-4ad0-a5ce-4649fdfc434c	GEORGE SWANN (2005) OCCASIONAL COUNT NO. 7 - ASHMORE REEF, 21 TO 30 JANUARY 2002, The Stilt 47 (2005) and GEORGE SWANN (2005) OCCASIONAL COUNT NO. 8 - ASHMORE REEF, 21 TO 30 JANUARY 2002, The Stilt 47 (2005) See https://awsg.org.au/publications/stilt/
2e9e9830-d7cf-43f3-ba38-12ac06a7c0ba	Pugh, P. Discovery Collections Midwater Database. National Oceanography Centre, Southampton SO14 3ZH, U.K, 2000.
9c2d6787-245d-4661-b052-c14bccfe1c1b	Institut Français de Recherche pour l’Exploitation de la MER (2022). Macrophytes occurrence data within French Mediterranen Lagoon since 2006
ebf8e377-ecac-40f8-8177-dec6a99639a4	Cairns, S.D., and Zibrowius, H. (2015). Cnidaria Anthozoa: Azooxanthellate Scleractinia from the Philippine and Indonesian regions. Southwestern Pacific OBIS, National Institute of Water and Atmospheric Research (NIWA), Wellington, New Zealand, 1396 records, Online http://nzobisipt.niwa.co.nz/resource.do?r=cairns1997corals released on May 1, 2015.
553aef54-8ac9-46fb-9de5-328a4c5acb7b	O'Dea A. 2021. Gardangarl (Field Island) Kakadu NP flatback turtle monitoring. Data downloaded from OBIS-SEAMAP (http://seamap.env.duke.edu/dataset/1199) on yyyy-mm-dd originated from Satellite Tracking and Analysis Tool (STAT; http://www.seaturtle.org/tracking/index.shtml?project_id=1033).
c0677106-e5a9-4a39-8351-c6a141ea7efa	Samyn, Y., Semal, P. (2020) Royal Belgian Institute of Natural Sciences Cnidaria collection
7b784592-13dd-4a73-b6e1-2fde041fd19d	Australian Institute of Marine Science (AIMS). (2013), Patterns of abundance and size of dictyoceratid sponges among neighbouring islands in central Torres Strait (CRC-TS Project: Task Number T1.6a), https://apps.aims.gov.au/metadata/view/2f77eeba-cbbd-4453-b7d8-4871a713a972, accessed dd-mm-yyyy.
e14c909c-d812-4eb9-8c9d-74cf7e654732	Gardner C. (1997) Effect of size on reproductive output of giant crabs Pseudocarcinus gigas (Lamarck): Oziidae Marine Freshwater Research,48:581-587.
133fe4f5-dfd6-4ce3-ba51-2dbbf982342d	Indian Ocean Biodiversity Information System (IndOBIS)- Distribution records of marine organisms from the Indian Ocean.
c9d0624e-0bf4-4044-a828-9a25e81cf587	Chin A (2023): Great and Scalloped hammerhead sharks tracking study, Exmouth Gulf and Great Barrier Reef, Australia (2016-2018). v1.12. CSIRO National Collections and Marine Infrastructure (NCMI) Information and Data Centre (IDC). Dataset/Occurrence. https://www.marine.csiro.au/ipt/resource?r=nesp_a5_hammerheads&amp;v=1.12
cbd631ea-c8ff-419f-8340-b29c7fdc416a	Romagnan, J.B., Jalabert, L., Olivier, M., Elineau, A., Brandao, M., Caray-Counil, L., Dimier, C., Picheral, M., Searson, S., Kandels-Lewis, S., Tara Oceans Consortium Coordinators, Karsenti, E., Pesant, S., Irisson, J.O., Lombard, F., Stemmann, L., Gorsky, G.; (2020) Occurrence of Eukaryotes in the size fraction &gt;200 micrometres, collected worldwide during the Tara Oceans expedition (2009-201…
4505624c-fbbd-4abc-833e-14cbb9fadc28	Pamungkas J, Glasby CJ (2019). A checklist of Indonesian polychaete species
9f1a9d1c-833e-4fbc-9ecf-1918c7a8b699	Khidas K (2024): Canadian Museum of Nature Fish Collection. v1.140. Canadian Museum of Nature. Dataset/Occurrence. http://ipt.nature.ca/resource?r=cmn_fish&amp;v=1.140
306f1021-e882-46c2-8561-7bea79eca466	Tanzania Fisheries Research Institute, Prawns Fisheries in Tanzania Dataset published by AfrOBIS; consulted via iOBIS
ab4a2c98-22b0-470b-9fe5-40bb0c2b5987	Indian Ocean Biodiversity Information System (IndOBIS)- Distribution records of marine organisms from the Indian Ocean.
cb68ab7d-191a-4969-9eb5-3c8374b663ad	Keesing, John (2020): Ashmore Reef Marine Park Environmental Assessment 2019. v2. CSIRO. Data Collection. https://doi.org/10.25919/dztz-1h24
2b99fd91-5a53-41fd-b54d-cb10ec4ab745	Gary A. Kendrick, Euan Harvey, Justin McDonald, Chari Pattiaratchi, Mike Cappo, Jane Fromont, Mark Shortis, Simon Grove, Andy Bickers, Katrina Baxter, Nisse Goldberg, Mat Kletczkowski, James Butler (2004) Characterising the fish habitats in the Recherche Archipelago, Western Australia. FRDC report 2001/060
ccd6e783-32be-4026-8ed8-0b9ca265aeb1	Brandao, S. N. Benthic Ostracoda from the Southern Ocean.
e971710e-054e-43f2-b23c-c149d6c76cb4	Bertrand RICHER DE FORGES (IRD) &amp; Philippe BOUCHET (MNHN). 1998. Benthic species from the tropical Pacific. IRD-Noumea
31d93350-097e-456c-8e12-8af658c1107b	Indian Ocean Marine Fauna Voucher Specimens Collections (CMLRE), Kochi, India. Version 1.0. Centre for Marine Living Resources &amp; Ecology. Occurrence dataset (IndOBIS).
542ff33e-07a8-4a98-b6df-2b5371177f4a	Indian Ocean Biodiversity Information System (IndOBIS)- Distribution records of marine organisms from the Indian Ocean.
c518278c-5c55-45ce-93c2-a3074a53d32d	Couper P (2023): Queensland Museum Amphibians and Reptiles - marine records. v1.8. CSIRO National Collections and Marine Infrastructure (NCMI) Information and Data Centre (IDC). Dataset/Occurrence. https://www.marine.csiro.au/ipt/resource?r=ala_co153&amp;v=1.8
85194a3f-bbfa-4fde-80a1-95c6cbdabbca	CSIRO Oceans and Atmosphere (2023): CSIRO, Jack Mackerel (Trachurus declivis) surveys, Tasman Sea, Australia (1978). v1.12. CSIRO National Collections and Marine Infrastructure (NCMI) Information and Data Centre (IDC). Dataset/Samplingevent. https://www.marine.csiro.au/ipt/resource?r=csiro_jack_mackeral_1975_1978&amp;v=1.12
aa32f563-b2ea-471b-bca1-5410a17ca607	University of Kansas Biodiversity Institute Ichthyology Collection
d3feb3bf-b230-4c45-9031-091b7c432238	Bray D (2023): Museums Victoria Herpetology Collection - marine records. v1.8. CSIRO National Collections and Marine Infrastructure (NCMI) Information and Data Centre (IDC). Dataset/Occurrence. https://www.marine.csiro.au/ipt/resource?r=ala_co117&amp;v=1.8
46d695ea-ee18-4e39-a4ee-81065beab06b	Boone A.; Vincx M.; Sectie Mariene Biologie; Vakgroep Morfologie, Systematiek en Ecologie. Universiteit Gent: Belgium; (2016): Epibenthic and fish community in Gazi Bay sampled from 12-15 October 1994. (http://www.vliz.be/en/imis?module=dataset&amp;dasid=4520) https://dx.doi.org/10.14284/95
537e69ef-fc0e-4540-a5ca-3be884fa44f3	Indian Ocean Biodiversity Information System (IndOBIS)- Distribution records of marine organisms from the Indian Ocean.
fbfac8c0-0881-4866-a0e0-297022c8999b	Rogers D, Hassell C (2017) Evaluating the impacts of local and international pressures on migratory shorebirds in Roebuck Bay and Eighty Mile Beach. Report of 1.2.6 prepared for the Kimberley Marine Research Program, Western Australian Marine Science Institution, Perth, Western Australia, 23 pp.
635d569e-aa7f-410e-93ac-a12003cbeca7	Thomson, D.P.; Cresswell, A.K.; Doropoulos, C.; Haywood, M.D.E.; Orr, M.; Hoey, A.S. Hidden Giants: The Story of Bolbometopon muricatum at Ningaloo Reef. Fishes 2021, 6, 73. https://doi.org/10.3390/fishes6040073
af26e02c-7fae-44ff-9f20-1ba274cb10ce	Smith U (2023): Museums Victoria DNA Laboratory (1984 - 2017). v1.8. CSIRO National Collections and Marine Infrastructure (NCMI) Information and Data Centre (IDC). Dataset/Occurrence. https://www.marine.csiro.au/ipt/resource?r=ala_co274&amp;v=1.8
a27cc4b4-755f-44f4-ae3d-c2dc31a1d80e	Humphreys W.F.; Western Australia Museum: Australia; (2016): Abundance and habitat of echinoderms collected during the Bangor-Watamu Expedition in 1969. (http://www.vliz.be/en/imis?module=dataset&amp;dasid=4441) https://dx.doi.org/10.14284/97
762ebef7-8055-45d2-ad4f-ed9d4e53b530	Okondo J.; Vincx M.; Fundamental and Applied Marine Ecology Post Graduate Program (FAME). VUB; Marine Biology Section, Zoology Institute. Ugent: Belgium; (2016): Seasonal fluctuation of the meiobenthos community in Avicennia marina mangrove sediments at Gazi Bay (Kenya) between 1992 and 1993. (http://www.vliz.be/en/imis?module=dataset&amp;dasid=4428) https://dx.doi.org/10.14284/80
0b91d8f6-a50e-44e4-b313-0df7f91f7483	See metadata record http://www1.data.antarctica.gov.au/aadc/metadata/metadata_redirect.cfm?md=AMD/AU/DB_Cetaceans_NSSD
b4668bbe-4b5f-412a-ae1f-1dae3dedb38a	Please see https://www.australianmicrobiome.com/protocols/acknowledgements/ for citation examples and links to the data policy.
96844ba5-08c1-4299-b778-0db31986b669	Alicia L. Sutton, Lynnath E. Beckley (2022) Krill along the 110°E meridian: Oceanographic influences on assemblages in the eastern Indian Ocean, Deep Sea Research Part II: Topical Studies in Oceanography, 2022, 105133, ISSN 0967-0645, https://doi.org/10.1016/j.dsr2.2022.105133.
3e4a9b54-5aa1-47c1-9ad0-401e1bd28aa5	Mau R. 2021. Satellite tracking of nesting loggerhead tutles at Ningaloo Marine Park, Western Australia. Data downloaded from OBIS-SEAMAP (http://seamap.env.duke.edu/dataset/446) on yyyy-mm-dd originated from Satellite Tracking and Analysis Tool (STAT; http://www.seaturtle.org/tracking/index.shtml?project_id=265).
9c5b3b91-d932-445f-899a-e1446846cdef	Indian Ocean Biodiversity Information System (IndOBIS)- Distribution records of marine organisms from the Indian Ocean.
b5294df4-08a3-48d6-810e-bd843e84897b	Cruise 334-Leg I datasets (Andaman &amp; Nicobar Islands). Centre for Marine Living Resources and Ecology (CMLRE - IndOBIS),India.
e8f6f42e-0e33-4382-9998-9a178eac3191	Romagnan, J.B., Jalabert, L., Llopiz Monferrer, N., Merland, C., Trudnowska, E., Brandao, M., Elineau, A., Dimier, C., Picheral, M., Searson, S., Kandels-Lewis, S., Tara Oceans Consortium Coordinators, Karsenti, E., Pesant, S., Irisson, J.O., Lombard, F., Stemmann, L., Gorsky, G.; (2020) Occurrence of Eukaryotes in the size fraction &gt;300 micrometres, collected worldwide during the Tara Oceans …
5c850aae-b242-45aa-9a25-1aaf49ad139d	Salini J (2023): Southern Surveyor Voyage SS 05/95 prawn survey in the Gulf of Carpentaria, Australia (Jun 1995). v1.4. CSIRO National Collections and Marine Infrastructure (NCMI) Information and Data Centre (IDC). Dataset/Samplingevent. https://www.marine.csiro.au/ipt/resource?r=csiro_ss199505_catch&amp;v=1.4
f5c1c99a-93ee-401e-94c9-409db8c908bf	Marine Mammals distribution data from Northern Indian Ocean. IndOBIS-Centre for Marine Living Resources &amp; Ecology (CMLRE).
0851e908-5b4c-4bb4-961f-de4204099573	Maghsoudlou A (2020): makran-chabahar-arthropods. v1.0. Iranian National Institute for Oceanography and Atmospheric Sciences (PEGO-OBIS node). Dataset/Occurrence. http://217.11.23.22/ipt/resource?r=makran-chabahar-arthropods&amp;v=1.0
5a54c569-d156-4593-89e0-7e8b48a18a3a	NA
0614bd5f-591b-427f-ae7d-eb89942aca79	Moeseneder C (2023): NT Alligator Rivers Region Bird Ground Count, Northern Territory, Australia (1981-1983). v1.8. CSIRO National Collections and Marine Infrastructure (NCMI) Information and Data Centre (IDC). Dataset/Occurrence. https://www.marine.csiro.au/ipt/resource?r=arr_mergela_ground_counts&amp;v=1.8
a5ad32e4-c108-45f4-a1da-04b4310b2218	GUILLAUMOT C, Martin A (2016): Echinoids_Kerguelen_Plateau_1872_2015. v3.6. SCAR - AntOBIS. Dataset/Occurrence. https://ipt.biodiversity.aq/resource?r=echinoids_kerguelen_plateau_1872_2015&amp;v=3.6
da08b255-ad56-4e0c-8ee1-2c9ce02e3062	NA
9b1a023a-219c-4280-9802-1c7896803570	NA
5901bed2-eb86-4fff-ab36-ad2762307b8f	Saeedi, H.; (2019): Global Distribution and Diversity of Solenidae Species
44521999-d6d5-45dd-a0a9-53fa9117fa25	Antonopoulou M. 2021. Gulf Turtle Tracking Project 2010. Data downloaded from OBIS-SEAMAP (http://seamap.env.duke.edu/dataset/1255) on yyyy-mm-dd originated from Satellite Tracking and Analysis Tool (STAT; http://www.seaturtle.org/tracking/index.shtml?project_id=658).
b51d6da0-c6a7-451c-afc8-103e7dcced17	Untiedt, Candice; Althaus, Franzis; Williams, Alan; Maguire, Kylie (2023): Tasmanian seamount Hill U: benthic imagery and annotations. v1. CSIRO. Data Collection. https://doi.org/10.25919/q6q8-r874
67cbcff9-7799-49e1-943a-4e431eea99b8	Cheshire N (2023): Seabird observations in Australian waters and the Southern Ocean from voyages of the fisheries patrol vessel Oceanic Viking (2005-2007). v1.7. CSIRO National Collections and Marine Infrastructure (NCMI) Information and Data Centre (IDC). Dataset/Occurrence. https://www.marine.csiro.au/ipt/resource?r=seabirds_oceanic_viking&amp;v=1.7
494170c7-3cfd-42e1-96c4-5a5f888c31ee	Vanhove S.; Coomans A.; Vakgroep Biologie; Faculteit Wetenschappen. Ugent: Belgium; (2016): Meiobenthos of 5 mangrove vegetation types at Gazi Bay (Kenya) in August 1989. (http://www.vliz.be/en/imis?module=dataset&amp;dasid=5180) https://dx.doi.org/10.14284/144
0aec9db9-0a11-43fa-b5c9-1508daffc1b7	NA
f5a4799e-dc24-4807-89d9-01da47d52e3b	Hourigan T (2020). NOAA Deep Sea Corals Research and Technology Program. Version 1.6. United States Geological Survey. Occurrence dataset
ebe4a98a-656a-45df-90b3-3f177375a405	Zarco-Perello S, Langlois TJ,Holmes T, Vanderklift MA, Wernberg T. 2019 Overwintering tropical herbivores accelerate detritus production on temperate reefs. Proc. R. Soc. B286: 20192046.http://dx.doi.org/10.1098/rspb.2019.2046
39482a9d-8fff-460b-94b9-00214f57223c	Dwyer, R, Campbell, H (2016) Data from: 'Tracking Olive Ridley turtles off Cape York Peninsula using satellite tags'. ZoaTrack.org. doi: http://dx.doi.org/10.4226/68/5701F923DB7E6
ab737464-f691-4b72-aae2-1bb70411468d	This material is released under the Creative Commons Attribution 4.0 International licence. The citation in a list of references is: "IMOS [year-of-data-download], [Title], [data-access-URL], accessed [date-of-access]." Any users of IMOS data are required to clearly acknowledge the source of the material in the format described in the acknowledgements section.
6d842380-1cf0-4a1b-9b12-f6d1a8d892b2	Baird, A.H., Guest, J.R., Edwards, A.J. et al. An Indo-Pacific coral spawning database. Sci Data 8, 35 (2021). https://doi.org/10.1038/s41597-020-00793-8
e49ec110-4fc2-49a7-b409-7537312e7d52	Barrett N (2023): Condition of rocky reef communities around Tasmania: algal surveys, Australia (1992-1995 and 2006-2007). v1.8. CSIRO National Collections and Marine Infrastructure (NCMI) Information and Data Centre (IDC). Dataset/Occurrence. https://www.marine.csiro.au/ipt/resource?r=imas_rocky_reef_algal&amp;v=1.8
a79db66d-fa41-4a75-8e43-c131050b6df4	(2023): Seabird observations during long-line fisheries operations in waters south of Tasmania, Australia, 1996-1999. v1.10. CSIRO National Collections and Marine Infrastructure (NCMI) Information and Data Centre (IDC). Dataset/Occurrence. https://www.marine.csiro.au/ipt/resource?r=birdlife_longline&amp;v=1.10
82519150-e1af-4512-bf2a-2bbdad6bfe7e	Pendoley K. 2021. Barrow Island flatback tracking 2009-2010. Data downloaded from OBIS-SEAMAP (http://seamap.env.duke.edu/dataset/1428) on yyyy-mm-dd originated from Satellite Tracking and Analysis Tool (STAT; http://www.seaturtle.org/tracking/index.shtml?project_id=457).
86a09a23-b378-4720-803e-544bf3e5e854	Details of the data and attribution statements for the NERP Marine Biodiversity HUB are at https://metadata.imas.utas.edu.au/geonetwork/srv/eng/metadata.show?uuid=69ca0060-c59a-4eb1-8f02-0e892298b604 and https://metadata.imas.utas.edu.au/geonetwork/srv/eng/metadata.show?uuid=4b68880c-89e6-4a5c-a9ac-9c54ce59901c
3f2c1827-a206-41c4-bc53-58267dd28cbd	SOMBASE - Pycnogonids
742a38a4-c2d0-451f-9c46-fc22b00f7f9c	Heithaus M R, Earl C (2023). Fish communities of subtropical seagrass meadows and associated habitats in Shark Bay, Western Australia: Fishes Checklist. Version 2.4. OBIS Secretariat. Occurrence dataset. https://doi.org/10.25607/yppfqu
2e471257-d3af-40f7-ba72-fccdb460fc2b	iziko South African Museum - Marine Mammal Collection
b606c4a0-d693-4a03-9086-0be6e501c0fc	Videira, E., M. Dalleau, J. Bourjea and M. Pereira. 2015. AICM satellite tracked loggerhead sea turtles from Mozambique 2012 under SWIOFP. Data downloaded from OBIS-SEAMAP (http://seamap.env.duke.edu/dataset/1118) on yyyy-mm-dd.
90b41b79-a5a2-4d6f-80d5-fbf2fa3a682b	Campbell, H. 2015. BIOMASS 1980-1985. Data downloaded from OBIS-SEAMAP (http://seamap.env.duke.edu/dataset/75) on yyyy-mm-dd.
bb27bf02-86c8-4171-a716-d22a8b9fa9a1	Wakwabi E.O.; Kenya Marine and Fisheries Research Institute: Kenya; (2016): Population structure of penaeid shrimps sampled in Tudor Creek (Kenya) between January and May 1986. (http://www.vliz.be/en/imis?module=dataset&amp;dasid=5419) https://dx.doi.org/10.14284/167
40d6ac81-78db-485b-af37-bce551d5c151	Nasirwa O.; Oyugi J.; Jackson C.; Lens L.; Bennun L.; Seys J.; Department of Ornithology, National Museums of Kenya; Kenya Marine and Fisheries Research Institute: Kenya; (2016): Waterbird observations in Lake Victoria wetlands, south Kenya coast and Tana River dams (Kenya) in 1995. (http://www.vliz.be/en/imis?module=dataset&amp;dasid=4238) https://dx.doi.org/10.14284/175
a50a3bc2-1632-44f3-ad49-3b8bae4e250e	Kyne P (2023): NESP MBH A1 Euryhaline Elasmobranchs Fishing Database, Australia (2011-2019). v1.10. CSIRO National Collections and Marine Infrastructure (NCMI) Information and Data Centre (IDC). Dataset/Occurrence. https://www.marine.csiro.au/ipt/resource?r=nesp_a1_elasmobranchs&amp;v=1.10
10865a7d-dad6-4f97-bcfc-5ba338927251	West, L., M. Dalleau and J. Bourjea. 2014. Sea Sense satellite tracked green sea turtles from Tanzania 2012 under SWIOFP. Data downloaded from OBIS-SEAMAP (http://seamap.env.duke.edu/dataset/1122) on yyyy-mm-dd.
fabf69ae-0d4f-43dd-8dea-3e888c05f5ea	George AM (2020): Marine Sponges and Octocoral Collections from The West and East Coast of India. IndOBIS-Centre for Marine Living Resources&amp;Ecology(CMLRE).
10b213e6-a9c4-459e-a40c-ef9edc461b97	Pyle R (2016). Bernice P. Bishop Museum. Version 8.1. Bernice Pauahi Bishop Museum. Occurrence dataset https://doi.org/10.15468/s6ctus accessed via GBIF.org on 2018-11-16.
a90149f7-f988-4014-9c3d-40bfda54b361	Eizenberg YH, Fromant A, Lec’hvien A, Arnould JPY (2021) Contrasting impacts of environmental variability on the breeding biology of two sympatric small procellariiform seabirds in south-eastern Australia. PLoS ONE 16(9): e0250916. https://doi.org/10.1371/journal.pone.0250916
cc88dadf-56a4-4d09-9b02-77f967204701	NA
65429205-459b-4600-bd4e-e3abe7aeab31	NA
e8b9abeb-787f-461f-ad0c-36ddaa489b04	Fisher J. 2021. Maldivian Sea Turtle Conservation Program- LG. Data downloaded from OBIS-SEAMAP (http://seamap.env.duke.edu/dataset/850) on yyyy-mm-dd originated from Satellite Tracking and Analysis Tool (STAT; http://www.seaturtle.org/tracking/index.shtml?project_id=750).
bd1c7214-984e-4d39-b2d4-1a0ddd36d918	Indian Ocean Biodiversity Information System (IndOBIS)- Distribution records of marine organisms from the Indian Ocean.
fd7f72a1-32a2-444e-a245-a12b5672da51	Indian Ocean Biodiversity Information System (IndOBIS)- Distribution records of marine organisms from the Indian Ocean.
19104c99-492b-4f23-a3e9-41e86eaef780	Luschi, P. 2013. Satellite tracked green turtles in the South China Sea 1993-1994. Data downloaded from OBIS-SEAMAP (http://seamap.env.duke.edu/dataset/975) on yyyy-mm-dd.
49bbc435-2bff-432c-8dd4-b2e7b514ada3	Rogers, A. and J. Hall-Spencer. Cold-water Corals. UNEP World Conservation Monitoring Centre (UNEP-WCMC), 2005, Version 2.0.
ebe283e7-d67a-48d5-b290-6bbd11ade3f6	Patankar Vardhan, Manjebrayakath Hashim, Dixit Sudhanshu, Deshpande Karan, Banerjee Avik, Tyabji Zoya, Sawant Rohit, Jamalabad Abhishek, Kulkarni Sarang, Rajesh Nupur, Vast Jitesh, Chakrabarty Nefertiti, Kakar Arnav, Gupta Navneet (2020) The Angria Bank Expedition: Final Technical Report. pp-1-60.
dc0024cb-afad-4dea-8779-7c1cf96d83ec	Anyango C.; Daro N.; Ecological Marine Management Programme (ECOMAMA); Laboratorium voor Ecologie en Systematiek; Vakgroep Biologie; Faculteit Wetenschappen. VUB: Belgium; (2016): Zooplankton community of Shirazi bay (Kenya) sampled between April and December 1998. (http://www.vliz.be/en/imis?module=dataset&amp;dasid=5248) https://dx.doi.org/10.14284/91
b7cdeca9-f3a4-474f-b644-a74f504083bb	NRCC, University of Texas Medical Branch, Phillip Lee, and James B. Wood; Biology Department, Dalhousie University, Cartiona L. Day and Ronald K. O'Dor., CephBase (European data). National Resource Center for Cephalopods (NRCC), 11 Aug 2004, Galveston, Texas.
df70f80f-11c4-44fb-a0d9-5c38fdb168c9	Arnaud P M, van Mol J (2022): Volutidae and Volutomitridae of the Southern Indian Ocean (Gastropoda : Prosobranchia). v1.1. Southwestern Pacific Ocean Biogeographic Information System (OBIS) Node. Dataset/Occurrence. https://nzobisipt.niwa.co.nz/resource?r=volutidae_south_indian_ocean&amp;v=1.1
7f5f426e-80bc-4f3b-8d1c-697b086287e8	See Metadata record for details http://data.aad.gov.au/aadc/metadata/metadata_redirect.cfm?md=AMD/AU/ASAC_2070
e9844e8f-a6bc-4638-8e8c-1383c07f0cc4	Wilson G (2023): Arafura Sea Biological Survey Report on RV Southern Surveyor Expedition 05/2005, 28 April - 28 May 2005. v1.0. CSIRO National Collections and Marine Infrastructure (NCMI) Information and Data Centre (IDC). Dataset/Occurrence. https://www.marine.csiro.au/ipt/resource?r=csiro_ss200505&amp;v=1.0
fecdf302-3e69-43e1-9bf6-77d955416130	(2023): Australian Sea Lion and New Zealand Fur Seal Distribution Database from Coastal and Marine Resources Information System (CAMRIS). v1.8. CSIRO National Collections and Marine Infrastructure (NCMI) Information and Data Centre (IDC). Dataset/Occurrence. https://www.marine.csiro.au/ipt/resource?r=csiro_camris&amp;v=1.8
3e1c7980-764c-4c94-b196-1e99637980ca	Luhunga B.Y.; Mees J.; Fundamental and Applied Marine Ecology Post Graduate Program (FAME). VUB; Marine Biology Section, Zoology Institute. Ugent: Belgium; (2016): Counts of hyperbenthos of Gazi Bay (Kenya) sampled in October 1994. (http://www.vliz.be/en/imis?module=dataset&amp;dasid=4427) https://dx.doi.org/10.14284/79
4a0703e0-0fde-49c4-916e-76f14afc4fe4	Reid C (2023): Queen Victoria Museum and Art Gallery - Ichthyology. v1.8. CSIRO National Collections and Marine Infrastructure (NCMI) Information and Data Centre (IDC). Dataset/Occurrence. https://www.marine.csiro.au/ipt/resource?r=ala_co156&amp;v=1.8
25a2facf-bbfa-4b3a-b350-a9c2dc3edc3e	SWPRON (2014): Biological data from the Soviet Antarctic Expedition (1955-1958). v1.1. Dataset/Occurrence. https://nzobisipt.niwa.co.nz/resource?r=soviet_ant_exp&amp;v=1.1
a0a3811f-4040-4ade-aa01-31c91e915938	NA
0ad2b46e-67ff-4f6d-b061-fd3cf4349beb	Chatterjee T K, Earl C (2023). State Of The Art Report On Biodiversity In Indian Sundarbans: Fishes Checklist. Version 2.0. OBIS Secretariat. Occurrence dataset. https://doi.org/10.25607/b50xdv
29b31b96-5dfa-4d7e-b218-28126d37999c	Samyn, Y., Semal, P. (2020) Royal Belgian Institute of Natural Sciences Rotifera collection
713998f6-4562-4c27-be49-24934e85a967	Dally G (2023): Museum and Art Gallery of the Northern Territory Mammal Collection - marine records. v1.7. CSIRO National Collections and Marine Infrastructure (NCMI) Information and Data Centre (IDC). Dataset/Occurrence. https://www.marine.csiro.au/ipt/resource?r=ala_co137&amp;v=1.7
e5272499-c343-4794-89e0-e78bd2f5367d	Woehler E (2023): RV Investigator Voyage IN2017_T01 Seabird Observations, Australia (2017). v1.13. CSIRO National Collections and Marine Infrastructure (NCMI) Information and Data Centre (IDC). Dataset/Occurrence. https://www.marine.csiro.au/ipt/resource?r=in2017_t01_wov&amp;v=1.13
d6a642a2-f0f0-4844-9d9a-15d9b90713c3	Timothy Skewes, Sascha Taylor, Darren Dennis, Michael Haywood, Anthea Donovan (2006) Sustainability assessment of the Torres Strait sea cucumber fishery : Torres Strait CRC task number : 1.4. CSIRO Marine and Atmospheric Research. ISBN 1 921232 04 8 (pbk.)
98ea0091-b38e-4789-be5a-9e70f54df36a	Stevens J, Last P, Whitw W, McAuley R, Meekan M (2023): WAMSI Node 3.2.1 - Diversity, abundance and habitat utilisation of sharks and rays, Ningaloo Marine Park, Western Australia (2007-2009) - longline data. v1.3. CSIRO National Collections and Marine Infrastructure (NCMI) Information and Data Centre (IDC). Dataset/Occurrence. https://www.marine.csiro.au/ipt/resource?r=wamsi_321_longline&amp;v=1…
4c130a18-8fa7-4cae-b710-00da365d7f34	Caroll A (2023): Ecology / Infaunal morphospecies identifications from the Vlaming Sub-basin (GA0334), Australia (2012-2013). v1.10. CSIRO National Collections and Marine Infrastructure (NCMI) Information and Data Centre (IDC). Dataset/Samplingevent. https://www.marine.csiro.au/ipt/resource?r=ga_vlaming_infauna&amp;v=1.10
d9ad4dd5-5fd9-4c9c-9843-bfa04769b4f8	University of Kansas Biodiversity Institute Ichthyology Collection
ecb053c2-5f16-4eea-b227-447c7d7e2226	Tubbataha Management Office, Earl C (2023). Tubbataha Management Office: Fishes/Megavertebrates Checklist. Version 2.0. OBIS Secretariat. Occurrence dataset. https://doi.org/10.25607/oxulyd
8f843938-1617-4c9e-be03-d1a2af8ebd89	Olbers, J. (2014). Marine species list for iSimangaliso Wetland Park. Ezemvelo KZN Wildlife
25dbed10-9d0e-4f91-b915-1d66114a2aab	Martens E.E.; De Clerck G.; University of Nairobi: Kenya; Limburgs Universitair Centrum (LUC): Belgium; (2016): Interstitial and parasitic Platyhelminthes from the coast of the Seychelles in 1992 and 1993. (http://www.vliz.be/en/imis?module=dataset&amp;dasid=5046) https://dx.doi.org/10.14284/187
54bf169c-13f6-44cd-8551-06b999c994a1	Australian Antarctic Data Centre (2018). Whale catches in the Southern Ocean.
4a3ae730-82e2-4aa2-91f1-ff675bb6d1a1	Verneirt M.; Koedam N.; Laboratorium voor Algemene Plantkunde en Natuurbeheer; Faculteit Wetenschappen. VUB: Belgium; (2016): Faunistic factors in the regeneration of mangroves of Gazi Bay and Mida Creek (Kenya). (http://www.vliz.be/en/imis?module=dataset&amp;dasid=4581) https://dx.doi.org/10.14284/150
828e9105-c042-4848-adbc-69b977d10657	NA
2c6db58f-ae91-4a17-9f0f-7db28506b94f	NIWA (2018): NIWA Invertebrate Collection. v1.1. The National Institute of Water and Atmospheric Research (NIWA). Dataset/Occurrence. https://nzobisipt.niwa.co.nz/resource?r=obisspecify&amp;v=1.1
955aac04-0035-4627-855f-a2db2c777606	Blaber SJM Milton DA (1994) Distribution of seabirds at sea in the Gulf of Carpentaria, Australia. Marine and Freshwater Research 45, 445-454. https://doi.org/10.1071/MF9940445
31794bd5-7feb-4c3e-8ca7-99378bf63761	Johnson, C., Ling, S., Ross, J., Shepherd, S. and Miller, K., 2005. Establishment of the long-spined sea urchin (Centrostephanus rodgersii) in Tasmania: First assessment of potential threats to fisheries. FRDC Final Report, Project No. 2001/044. University of Tasmania, Tasmanian Aquaculture and Fisheries Institute, School of Zoology.
bf1eb7ca-569b-497f-9eeb-46889eb2f781	Samyn, Y., Semal, P. (2020) Royal Belgian Institute of Natural Sciences Brachiopoda collection
2d66275a-72b3-49cf-bd5d-974a53477f20	Stevens J, Last P, White W, McAuley R, Meekan M (2023): WAMSI Node 3.2.1 - Diversity, abundance and habitat utilisation of sharks and rays, Ningaloo Marine Park, Western Australia (2007-2009) - tracking data. v1.3. CSIRO National Collections and Marine Infrastructure (NCMI) Information and Data Centre (IDC). Dataset/Occurrence. https://www.marine.csiro.au/ipt/resource?r=wamsi_321_tags&amp;v=1.3
3c19013a-8190-441a-9d0f-8b908185d87d	NA
4e42d212-8135-4e9c-bd9f-492c5f349f21	Hosie A (2022): Western Australian Museum Worms Collection - marine records. v1.6. CSIRO National Collections and Marine Infrastructure (NCMI) Information and Data Centre (IDC). Dataset/Occurrence. https://www.marine.csiro.au/ipt/resource?r=ala_co289&amp;v=1.6
e72b87e0-6a52-4e94-a0b0-f0401d41841f	NA
68ed4f02-f04b-46ae-b273-0bcbf8a8f807	Ganong, J. 2012. TOPP Summary of SSM-derived Telemetry. Data downloaded from OBIS-SEAMAP (http://seamap.env.duke.edu/dataset/632) on yyyy-mm-dd.
168f4ed7-0d77-43cb-a6af-e689bb5dedae	Janetzki H (2023): Queensland Museum Birds - marine records. v1.9. CSIRO National Collections and Marine Infrastructure (NCMI) Information and Data Centre (IDC). Dataset/Occurrence. https://www.marine.csiro.au/ipt/resource?r=ala_co151&amp;v=1.9
10db7356-f05f-4b72-96c2-0fbf0490f8e8	Przeslawski R (2023): Northern Australian Marine Invertebrate Catalogue, Australia (2009-2012). v1.10. CSIRO National Collections and Marine Infrastructure (NCMI) Information and Data Centre (IDC). Dataset/Samplingevent. https://www.marine.csiro.au/ipt/resource?r=ga_na_sponges&amp;v=1.10
94733b9b-61d0-40c3-8577-440dd4cb2c41	Semal, P. (2020) Royal Belgian Institute of Natural Sciences Mammalia collection
711fa750-5e61-4b3c-a8f1-e5bfd20e47cc	Moeseneder C (2023): Northern Territory Seabird colonies, Australia (1999). v1.10. CSIRO National Collections and Marine Infrastructure (NCMI) Information and Data Centre (IDC). Dataset/Occurrence. https://www.marine.csiro.au/ipt/resource?r=acef_nt_seabirds&amp;v=1.10
ac65d488-e078-4c46-ae32-92879d638e25	See metadata record See Metadata record for details http://data.aad.gov.au/aadc/metadata/metadata_redirect.cfm?md=AMD/AU/AADC-00009
8af952a7-fbfc-45ea-990d-87ee0a34a804	WA Museum - Ningaloo Mollusca database
be104da7-c61c-483c-bfd8-96a2319abf4b	Garcia de Camargo M.; Vincx M.; Fundamental and Applied Marine Ecology Post Graduate Program (FAME). VUB; Marine Biology Section, Zoology Institute. Ugent: Belgium; (2016): Manipulative field experiment to study the predation by epibenthos on infaunal macrobenthos in a Ceriops tagal mangrove at Gazi Bay in 1992. (http://www.vliz.be/en/imis?module=dataset&amp;dasid=5045) https://dx.doi.org/10.1428…
1a747856-0ab2-4685-8c54-946d4c6b009f	Dixit S (2019): Occurrence records of polyclads from Andaman and Nicobar Islands - Indian Ocean Biodiversity Information System (IndOBIS).
4e88f9c8-868e-4b0a-bc48-3d409a5448fe	University of Washington Ichthyology Collection (UWFC)
21db04d1-5343-4f3a-8c29-6ec831016a31	Indian Ocean Biodiversity Information System (IndOBIS)- Distribution records of marine organisms from the Indian Ocean.
257e07eb-3ac1-4dcf-a47b-afe285020064	Webber, T. 2021. Acoustic detections in Indian Ocean. Data downloaded from OBIS-SEAMAP (https://seamap.env.duke.edu/dataset/2156) on yyyy-mm-dd.
793a1379-9d03-4349-9b0a-4d9de0b10dbb	Bradford R (2023): NESP A9: Grey Nurse Shark tissue sample collection, Australia (2002-2017). v1.7. CSIRO National Collections and Marine Infrastructure (NCMI) Information and Data Centre (IDC). Dataset/Occurrence. https://www.marine.csiro.au/ipt/resource?r=nesp_grey_nurse_tissue_samples&amp;v=1.7
4ec202b0-f5f2-42aa-99e9-aae3d6ef1fdf	Ward-Paige CA, 2014.Global distribution of Manta and Mobula rays - A citizen science project based upon a survey of divers. Version 1 In OBIS Canada Digital Collections. Bedford Institute of Oceanography, Dartmouth, NS, Canada. Published by OBIS, Digital http://www.iobis.org/. Accessed on –INSERT DATE
217bc2a9-4d9a-4064-bab4-457121c68145	Australian Institute of Marine Science, Scleractinia of Eastern Australia - AIMS Monograph Series - John (Charlie) Veron (accessed through GBIF data portal, http://data.gbif.org/datasets/resource/14108, yyyy-mm-dd) https://doi.org/10.15468/1nwdvk
44a3238f-871a-40d2-89d2-bffe8b9f84c8	Mishra S S, Gopi K C, Earl C (2023). Fish diversity of Indian Sundarban and its resource and research prospects: Fishes Checklist. Version 2.0. OBIS Secretariat. Occurrence dataset. https://doi.org/10.25607/ufguzy
9467d03f-f291-4a59-94ec-754b3814043f	Ingels J, Hauquier F, Raes M, Vanreusel A (2020): SCAR Biogeographic Atlas of the Southern Ocean - Antarctic free-living marine Nematodes - Data. v1.3. SCAR - AntOBIS. Dataset/Occurrence. https://ipt.biodiversity.aq/resource?r=baso_nematoda&amp;v=1.3
1ef5da48-0a21-4c3c-b795-e46116551761	Atkinson, A., Hill, S. L., Pakhomov, E. A., Siegel, V., Anadon, R., Chiba, S., Daly, K. L., Downie, R., Fielding, S., Fretwell, P., Gerrish, L., Hosie, G. W., Jessopp, M. J., Kawaguchi, S., Krafft, B. A., Loeb, V., Nishikawa, J., Peat, H. J., Reiss, C. S., Ross, R. M., Quetin, L. B., Schmidt, K., Steinberg, D. K., Subramaniam, R. C., Tarling, G. A., and Ward, P.: KRILLBASE: a circumpolar database…
c749607c-f4bb-4301-954c-4ce2a2337a19	Dethier K.; Mees J.; Sectie Mariene Biologie; Vakgroep Morfologie, Systematiek en Ecologie. Universiteit Gent: Belgium; (2016): Counts of epibenthic fish species sampled at Gazi Bay on 17 and 19 July 1996. (http://www.vliz.be/en/imis?module=dataset&amp;dasid=4499) https://dx.doi.org/10.14284/94
3f3adaaf-0f15-4ef1-991f-30751160c64f	S. Wangvoralak, C. Pita and G. Pierce, 'Gulf of Thailand cephalopod Fisheries', in J.H. Nicholls (comp.) HMAP Data Pages (https://oceanspast.org/hmap_db.php)
38834776-d4a3-442b-82ea-726054c6dd28	Rohde, K.. (2000, updated 2018) Ecology and Zoogeography of Parasites of Antarctic Fish
3bc8cc0d-875b-4fdd-bead-bcce8a07ebec	Sime T (2023): RV Investigator Voyage IN2020_V01 Seabird Observations, Broken Ridge region, Indian Ocean (2020). v1.5. CSIRO National Collections and Marine Infrastructure (NCMI) Information and Data Centre (IDC). Dataset/Occurrence. https://www.marine.csiro.au/ipt/resource?r=in2020_v01_wov&amp;v=1.5
3d97e4e0-07e5-4d31-aa4f-b3a38cb02ddb	Ichsan A.; Borel Best M.; Fundamental and Applied Marine Ecology Post Graduate Program (FAME). VUB: Belgium; Institute of Taxonomic Zoology, University of Amsterdam: The Netherlands; (2017): Sponge faunas of exposed and sheltered reef flats in eastern Indonesia in 1984. (http://www.vliz.be/en/imis?module=dataset&amp;dasid=5043) https://dx.doi.org/10.14284/280
6290b92c-5167-4b59-9b4a-9c5ed0df9a35	Pendoley K. 2021. Barrow Island Green Turtle Satellite Tracking Program 2013-2014. Data downloaded from OBIS-SEAMAP (http://seamap.env.duke.edu/dataset/1087) on yyyy-mm-dd originated from Satellite Tracking and Analysis Tool (STAT; http://www.seaturtle.org/tracking/index.shtml?project_id=956).
c853b8cc-a7b8-40d1-8dcb-4a1457af031c	Melles A.; Borel Best M.; Fundamental and Applied Marine Ecology Post Graduate Program (FAME). VUB: Belgium; National Museum of Natural History: The Netherlands; (2016): Kenyan reef corals sampled in November 1990. (http://www.vliz.be/en/imis?module=dataset&amp;dasid=4504) https://dx.doi.org/10.14284/109
36fab8d3-5e4f-4c6b-a529-246a2bda72d4	Okemwa E.; Kenya Marine and Fisheries Research Institute (KMFRI): Kenya; (2016): Zooplankton abundance for six 24hrs sampling series across Port Reitz Creek (Mombasa, Kenya) in 1985 and 1986. (http://www.vliz.be/en/imis?module=dataset&amp;dasid=4486) https://dx.doi.org/10.14284/102
c6b9cd54-3c38-4054-b5e6-d331414d5899	Moreau C, Le Bourg B, Balazy P, Danis B, Eléaume M, Jossart Q, Kuklinski P, Lepoint G, Saucède T, Van de Putte A, Gan Y, Michel L (2021): Stable isotope ratios of C, N and S in Southern Ocean sea stars (1985-2017). v1.5. SCAR - AntOBIS. Dataset/Occurrence. https://ipt.biodiversity.aq/resource?r=antarctic_subantarctic_asteroidea_isotopes&amp;v=1.5
85d91292-efc6-4938-b6d4-17131ed4388f	Happywhale. 2023. Happywhale - Humpback whale in South Pacific Ocean. Data downloaded from OBIS-SEAMAP (http://seamap.env.duke.edu/dataset/1768) on yyyy-mm-dd originated from Happywhale.com.
c0f9a1b4-81f8-4b74-9a90-a6b42715a170	Donnelly, D.M., Ensor, P., Gill, P., Clarke, R.H., Evans, K., Double, M.C., Webster, T., Rayment, W. and Schmitt, N.T. (2018), New diagnostic descriptions and distribution information for Shepherd's beaked whale (Tasmacetus shepherdi) off Southern Australia and New Zealand. Mar Mam Sci, 34: 829-840. https://doi.org/10.1111/mms.12478
f254adb6-b758-40a8-8a99-fb1b19b6266b	Monk J (2023): South Coast Tasmania BRUVS data, Australia (2014 - 2015). v1.3. CSIRO National Collections and Marine Infrastructure (NCMI) Information and Data Centre (IDC). Dataset/Samplingevent. https://www.marine.csiro.au/ipt/resource?r=globalarchive_south_coast_tas_bruvs&amp;v=1.3
72f00c0d-996a-4191-8b45-e701f75da0d1	Franzis F (2023): CSIRO, Cruise SS200404, Benthic Biodiversity, Tasmanian Coast; Bass Strait; Tasman Sea; NSW Coast, 2004. v1.8. CSIRO National Collections and Marine Infrastructure (NCMI) Information and Data Centre (IDC). Dataset/Occurrence. https://www.marine.csiro.au/ipt/resource?r=csiro_ss200404&amp;v=1.8
6c98e202-732e-41a6-838b-b542da1f5217	Vimoksalehi Lukoschek, Maria Beger, Daniela Ceccarelli, Zoe Richards, Morgan Pratchett (2013) Enigmatic declines of Australia’s sea snakes from a biodiversity hotspot. Biological Conservation 166 (2013) 191–202.
178270b9-6fca-41f0-8322-e195fca69f13	Arathy Mol A (2022): Distribution of sponges in the coral reef ecosystem of the gulf of mannar collected during 2017-2020. Suganthi Devadason Marine Research Institute, affiliated with Manonmaniam Sundaranar University, Tirunelvelli.
fb5e8ac4-ae03-446a-b909-452b71041a3f	Danis B, Jangoux M, 2008. Sea stars from the Marion Dufresne MD03 expedition in Kerguelen islands. Contribution to the SCAR-Marine Biodiversity Information Network.
1f1960ad-8bdb-4b97-a631-b73a85141d1e	Carroll, A.G., Przeslawski, R., Tran, M. 2015. Species identification of worms from grabs - Leveque Shelf (Browse Basin), Western Australia SOL5754 (GA0340). Geoscience Australia, Canberra. http://pid.geoscience.gov.au/dataset/ga/83720
ad84df91-addc-47a5-a591-ed4b6b6d9c07	Australian Institute of Marine Science (AIMS). 2009, Surveys of Octocoral communities, benthic cover and environmental factors on coral reefs of Torres Strait, https://apps.aims.gov.au/metadata/view/e1063894-b25a-493a-8ad2-47d1346f0240, accessed 17-Jul-2018
1b844e18-573f-424f-bc69-0c57c33b9944	References Allen G.R. (1975). Damselfishes of the South Seas. TFH Publications, Neptune City, New Jersy. 240pp. Allen G.R. and R. Steene ( ). Indo-Pacific Coral Reef: Field Guide. Carpenter KE, R.I. Miclat, V.D. Albaladejo and V.T. Corpuz (1981). The influence of substrate structure on the local abundance and diversity of Philippine reef fishes. Proceedings Fourth International Coral Symposium, M…
e9acab50-8203-4c1e-b2e7-cbb850670808	Semal, P. (2020) Royal Belgian Institute of Natural Sciences Bird Collection
1fa7faac-a46c-4d7a-8d5c-8dde6d611dcc	Reid C (2023): Queen Victoria Museum and Art Gallery - Marine Birds. v1.8. CSIRO National Collections and Marine Infrastructure (NCMI) Information and Data Centre (IDC). Dataset/Occurrence. https://www.marine.csiro.au/ipt/resource?r=ala_co158&amp;v=1.8
dae95bab-b5f9-479b-9769-b97cf8b1a854	Kendrick G (2023): Sponges of the Recherche Archipelago , Western Australia (2003-2004). v1.4. CSIRO National Collections and Marine Infrastructure (NCMI) Information and Data Centre (IDC). Dataset/Occurrence. https://www.marine.csiro.au/ipt/resource?r=frdc_recherche_sponges&amp;v=1.4
25ee2970-094d-4664-99da-4fd245fbcc6a	WWF-Malaysia W. 2022. Satellite Tracking of Hawksbill Turtles in Melaka, Malaysia. Data downloaded from OBIS-SEAMAP (http://seamap.env.duke.edu/dataset/983) on yyyy-mm-dd originated from Satellite Tracking and Analysis Tool (STAT; http://www.seaturtle.org/tracking/index.shtml?project_id=185).
2fd06604-7d20-4712-9f68-eae9ae336bb5	Neal, P. R., Patterson, D.J. MICROBIS. 1 Jan. 2005, Version 1 (European data).
e84e4864-bb77-486d-9940-d784014dd2fc	NA
1701dd73-9a96-48c8-9049-e5b1ca3c6993	Williams A (2022): South East Fishery (SEF) Ecosystem Study 1993-1996: Fish Diet Data. Australia (1993-1997). v1.11. CSIRO National Collections and Marine Infrastructure (NCMI) Information and Data Centre (IDC). Dataset/Occurrence. https://www.marine.csiro.au/ipt/resource?r=csiro_sef_diet&amp;v=1.11
b4b52f00-c493-4ca9-8ee5-9ff7d36147ec	De Troch M.; Vincx M.; Marine Biology Section; Zoology Institute. Ugent: Belgium; (2016): Community analysis and feeding ecology of the ichthyofauna in Gazi Bay sampled in August 1993. (http://www.vliz.be/en/imis?module=dataset&amp;dasid=5284) https://dx.doi.org/10.14284/146
b3bffa6c-f3b7-4608-ab5e-5126ec6aa603	Gill, P. 2015. Blue Whale Study aerial surveys, southern Australia 2002-2007. Data downloaded from OBIS-SEAMAP (http://seamap.env.duke.edu/dataset/971) on yyyy-mm-dd.
9f8656fd-43dd-467e-a008-814cf028317c	Antonopoulou M. 2021. Marine Turtle Conservation Project 2012-2013. Data downloaded from OBIS-SEAMAP (http://seamap.env.duke.edu/dataset/1282) on yyyy-mm-dd originated from Satellite Tracking and Analysis Tool (STAT; http://www.seaturtle.org/tracking/index.shtml?project_id=494).
6bc626ea-0160-4653-8ff3-01ab09b194b0	NA
94ad5f97-ad27-443c-8203-d5e3ba0dd8b8	Stevens J, Last P, White W, McAuley R, Meekan M (2023): WAMSI Node 3.2.1 - Diversity, abundance and habitat utilisation of sharks and rays, Ningaloo Marine Park, Western Australia (2007-2009) - dive data. v1.3. CSIRO National Collections and Marine Infrastructure (NCMI) Information and Data Centre (IDC). Dataset/Occurrence. https://www.marine.csiro.au/ipt/resource?r=wamsi_321_dives&amp;v=1.3
8127e4d6-4705-4b53-8901-b38f11a04eee	Nzioka R.M.; Kenya Marine and Fisheries Research Institute: Kenya; (2016): Fish fauna of Port Reitz and Tudor Creek (Kenya) in 1985. (http://www.vliz.be/en/imis?module=dataset&amp;dasid=5420) https://dx.doi.org/10.14284/176
ed62786d-6530-43ad-8dd3-a63527bc5d43	Australian Antarctic Data Centre (2018). Invertebrates compiled by W.Block.
c2f5a4b4-ad71-4e62-8d83-7706866b92be	Papu A, Undap N, Martinez N A, Segre M R, Datang I G, Kuada R R, Perin M, Yonow N, Wägele H (2024). First Study on Marine Heterobranchia (Gastropoda, Mollusca) in Bangka Archipelago, North Sulawesi, Indonesia. Version 1.1. Southwestern Pacific Ocean Biogeographic Information System (OBIS) Node. Occurrence dataset. https://nzobisipt.niwa.co.nz/resource?r=hetreobranchia_sulawesia&amp;v=1.1
b1d4a459-7648-4254-97f5-68a5180c2820	Australian Antarctic Data Centre. Fish catch from 1996/97 Voyage 2 WASTE (WOCE Antarctic Southern Transect Expedition).
5a6e53be-b098-4e3f-9fd6-7199a4c0ff12	Hutchins J B, Earl C (2023). Fish survey of South Passage Shark Bay, Western Australia: Fishes Checklist. Version 2.0. OBIS Secretariat. Occurrence dataset. https://doi.org/10.25607/zzrggg
2d120946-a510-4287-a7da-404277ebca5f	NA
310aaf6f-15c2-4c12-b684-1e3e5da8457d	Australian Institute of Marine Science (AIMS). (2015), AIMS Long-term Monitoring Program: Crown-of-thorns starfish and benthos Manta Tow Data (Great Barrier Reef), https://doi.org/10.25845/5c09b0abf315a, accessed 24-Jul-2020.
aa143416-0e24-4b38-b9f6-27194f1a3ccc	Machaku, R., M. Dalleau and J. Bourjea. 2014. University of Eldoret satellite tracked green sea turtles from Kenya 2012 under SWIOFP. Data downloaded from OBIS-SEAMAP (http://seamap.env.duke.edu/dataset/1120) on yyyy-mm-dd.
36a3b726-1080-41ae-a401-81ac5a83457e	Tixier P, Lea M, Hindell MA, Guinet C, Gasco N, Duhamel G, Arnould JPY. 2018. Killer whale (Orcinus orca) interactions with blue-eye trevalla (Hyperoglyphe antarctica) longline fisheries. PeerJ 6:e5306 https://doi.org/10.7717/peerj.5306
b1d6e504-32df-424c-92d6-a7f3495b0dae	Kiszka, J. 2009. Cetacean distribution around Mayotte Island. Data downloaded from OBIS-SEAMAP (http://seamap.env.duke.edu/dataset/463) on yyyy-mm-dd.
5f9b72c9-8d4c-450d-a63c-b54eeed33538	Kimberley Islands Biodiversity Survey (Birds). NatureMap: Mapping Western Australia's Biodiversity. Department of Environment and Conservation. URL: http://naturemap.dec.wa.gov.au/
d71b6687-810e-4234-ae31-386017b5b08a	Stat, M., Huggett, M. J., Bernasconi, R., DiBattista, J. D., Berry, T. E., Newman, S. J., Harvey, E. S., &amp; Bunce, M. (2017). Ecosystem biomonitoring with eDNA: Metabarcoding across the tree of life in a tropical marine environment. Scientific Reports, 7(1), 12240. https://doi.org/10.1038/s41598-017-12501-5
f072e2e5-6b80-4eb4-9806-0f4c3d2fe3b4	Flemons P (2023): Australian Museum Mel Ward’s Crustaceans - Cabinets 2 to 7, (1896 - 1988). v1.11. CSIRO National Collections and Marine Infrastructure (NCMI) Information and Data Centre (IDC). Dataset/Occurrence. https://www.marine.csiro.au/ipt/resource?r=ala_ward_crustaceans&amp;v=1.11
cfe87ba0-c6d2-4408-9378-1dca60cc6194	Senckenberg, Collection Cnidaria SMF. https://doi.org/10.15468/e2vb1g
1bd7a1be-e94e-4fdf-93bf-98cbdca9cd2d	Rochester, W. A., Moeseneder, C. H., Miller, M. J., Milton, D. A., Fry, G. C., Griffiths, S. P., Pillans, R. D., Rothlisberg, P. C., Bustamante, R. H., Butler, A. J. (2007) The North Marine Region marine bioregional plan: Information and analysis for the regional profile. Final report to the Department of the Environment and Water Resources. CSIRO, Cleveland.
c9b40d2d-e9c7-4d2d-af55-005fff4e4c7b	Wada, K. (2019) Crabs from Vietnam and Indonesia at https://www.godac.jamstec.go.jp/bismal/j/dataset/KW_VI. Accessed on yyyy-mm-dd.
9d13b1ca-1796-4246-ac81-ca6e4daa2d70	NA
127b85e6-bedd-47cb-97f0-fb0f0348b83a	McKinnon D (2023): Australian Institute of Marine Science (AIMS) – Zooplankton community composition of Darwin Harbour, Northern Territory. Australia (2002 - 2004). v1.7. CSIRO National Collections and Marine Infrastructure (NCMI) Information and Data Centre (IDC). Dataset/Occurrence. https://www.marine.csiro.au/ipt/resource?r=aims_darwinharbour_copepods&amp;v=1.7
51741432-1e25-4d11-ae72-d5dbcc6282cc	Meeuwig J (2023): Pelagic baited camera (stereo-BRUVs) survey of the Bremer Marine Park and adjacent areas (NESP Emerging Priorities Project EP2). v1.10. CSIRO National Collections and Marine Infrastructure (NCMI) Information and Data Centre (IDC). Dataset/Occurrence. https://www.marine.csiro.au/ipt/resource?r=nesp_ep2_bremer_bruvs&amp;v=1.10
59e3e2bb-8724-417d-a6be-d9e2d2db312a	Bouchet P (2023): NESP MBH D1 - Oceanic Shoals opportunistic visual surveys of marine megafauna. v1.8. CSIRO National Collections and Marine Infrastructure (NCMI) Information and Data Centre (IDC). Dataset/Occurrence. https://www.marine.csiro.au/ipt/resource?r=nesp_oceanic_shoals_megafauna&amp;v=1.8
b58d5ca0-1af8-48b3-993d-6c89742bb0d2	NA
a5a59bfa-44a1-49cd-bde3-c7d21e923de2	Schmitt, N.T., M.C. Double, C.S. Baker, N. Gales, S. Childerhouse, A.M. Polanowski, D. Steel, G.R. Albertson, C. Olavarria, C. Garrigue, M. Poole, N. Hauser, R. Constantine, D. Paton, K.C.S. Jenner, S.N. Jarman, R. Peakall. Mixed-stock analysis of humpback whales (Megaptera novaeangliae) on Antarctic feeding grounds. J. CETACEAN RES. MANAGE.14: 141–157, 2014
ccd6a395-a14a-49ce-afca-fd478007f19c	Soetaert, K. (1992). Length and width measurements of nematodes in the Indian Ocean. Netherlands Institute of Ecology, Centre for Estuarine and Marine Ecology (NIOO-CEME), the Netherlands.
4c280275-b20c-4cb2-b96b-96410db3601d	Zajonz U, Lavergne E, Bogorodsky S Y, Saeed F N, Aideed M S, Krupp F, Earl C (2023). Coastal fish diversity of the Socotra Archipelago, Yemen: Fishes Checklist. Version 2.0. OBIS Secretariat. Occurrence dataset. https://doi.org/10.25607/tzzetb
cd902fc8-f52b-4bda-95b8-a6782c1d0953	Zeidler W. &amp; De Broyer C., 2009. Catalogue of the Hyperiidean Amphipoda (Crustacea) of the Southern Ocean with distribution and ecological data. Bulletin de l'Institut Royal des Sciences Naturelles de Belgique 79 (Suppl. 1): 1-104.
3afa6b1c-0084-40eb-9bf4-56989286b063	Osorio, B.J.; Skrzypek, G.; Meekan, M. Parasitic Copepods as Biochemical Tracers of Foraging Patterns and Dietary Shifts in Whale Sharks (Rhincodon typus Smith, 1828). Fishes 2023, 8, 261. https://doi.org/10.3390/fishes8050261
528fe00d-8ca0-4c32-b6b2-fe72b05d9a6e	Citation will vary depending on data used, please contact the data provider
38535a43-2982-4479-88c1-8303f7ee8665	NA
b96a4245-b4a9-4505-a37e-2f076ad42b00	Southern Ocean Cumacea records by U. Muellenhardt-Siegel
7e86d210-be4f-4c21-81c5-b611b3906e1a	Lindsay D [date accessed]. Antarctic Jellyfish, a literature-based compilation. Accessed online through the SCAR-MarBIN portal
d8fb4468-d43b-4fda-9860-2c999192bdd5	Friedlander A, Ballesteros E, Beets J, Brown E, Fay M, Haupt P, Henning B, Rose P, Sala E, Earl C (2023). Biodiversity and ecosystem health of the Aldabra Group, southern Seychelles: Scientific report to the government of Seychelles: Fishes Checklist. Version 2.0. OBIS Secretariat. Occurrence dataset. https://doi.org/10.25607/l1md8g
9dd01162-5d23-4c9d-942c-162b83a02d96	Guinea M. 2021. Nesting Flatback Sea Turtle. Data downloaded from OBIS-SEAMAP (http://seamap.env.duke.edu/dataset/1316) on yyyy-mm-dd originated from Satellite Tracking and Analysis Tool (STAT; http://www.seaturtle.org/tracking/index.shtml?project_id=1145).
c43d814e-5719-499d-a801-ec5759db222c	Clarke R (2023): Counts of breeding seabirds and herons at Ashmore Reef and Cartier Island off the Kimberley coast, Australia (1949-2014). v1.3. CSIRO National Collections and Marine Infrastructure (NCMI) Information and Data Centre (IDC). Dataset/Occurrence. https://www.marine.csiro.au/ipt/resource?r=ashmore_cartier_seabirds&amp;v=1.3
36fbd7d5-f381-4303-b5b3-890c0c99b6f1	Pilcher N. 2021. Vietnam Sea Turtle Tracking Project. Data downloaded from OBIS-SEAMAP (http://seamap.env.duke.edu/dataset/373) on yyyy-mm-dd originated from Satellite Tracking and Analysis Tool (STAT; http://www.seaturtle.org/tracking/index.shtml?project_id=179).
c3a70010-9443-49fd-9971-4bbb0d6e85cd	Mondal J (2019): Occurrence records of Ascidians from Andaman &amp; Nicobar Islands, Indian Ocean Biodiversity Information System (IndOBIS).
4550423a-25fc-4028-ad91-e8f63ecbbc8b	Roberts K (2023): Museums Victoria Mammalogy Collection - Marine records. v1.8. CSIRO National Collections and Marine Infrastructure (NCMI) Information and Data Centre (IDC). Dataset/Occurrence. https://www.marine.csiro.au/ipt/resource?r=nmv_marine_mammals&amp;v=1.8
6d226f3c-669f-428c-b80f-4cec3606a6fb	Ntiba J.M.; Wakwabi E.O; Okoth B.K.; Kimani E.N; Mwatha G.K.; Kenya Marine and Fisheries Research Institute (KMFRI): Kenya; (2016): Fish community in Gazi Creek sampled between November 1990 and April 1991. (http://www.vliz.be/en/imis?module=dataset&amp;dasid=5255) https://dx.doi.org/10.14284/112
7eb44e64-8515-4c9e-aa7a-03aadbd546b1	Benavides Serrato M, Gavio B, Galeano E, Medina J, Abril-Horward (2018): Diversidad de equinodermos en los cayos del norte, Reserva de Biósfera SeaFlower, 2011. v1. Universidad Nacional de Colombia. Dataset/Occurrence. https://ipt.biodiversidad.co/sibm/resource?r=cayosnorte2011&amp;v=1.0
24394dcd-1fbb-4ec1-9e17-21e52ea95d35	NA
159421b6-a764-4af1-9cc3-bc652dbeb12e	Southwestern Pacific OBIS (2014). British Antarctic (Terra Nova) Expedition, 1910-1913. Southwestern Pacific OBIS, National Institute of Water and Atmospheric Research (NIWA), Wellington, New Zealand, 1779 records, Online http://nzobisipt.niwa.co.nz/resource.do?r=terranova released on July 29, 2014
d2d6ab1a-aeaf-4cd0-949c-4fd8835101bc	P D V (2022): Harbour landings and Intertidal data, Kerala. v1.3. No organisation. Dataset/Occurrence. https://ipt.iobis.org/indobis/resource?r=harbourdata&amp;v=1.3
e990dc5f-d7ae-4eff-b6da-f096bedbe50a	Bell I. 2021. Apudthama Ranger flatback tracking project. Data downloaded from OBIS-SEAMAP (http://seamap.env.duke.edu/dataset/1213) on yyyy-mm-dd originated from Satellite Tracking and Analysis Tool (STAT; http://www.seaturtle.org/tracking/index.shtml?project_id=1046).
18e09669-93f6-47b9-b50c-60d1f028442f	Department of Wildlife and Fisheries Sciences. Texas Cooperative Wildlife Collection Marine Invertebrates. 2011. Texas Cooperative Wildlife Collection, Department of Wildlife and Fisheries Sciences. Texas A&amp;M University. Retrieved from http://www.usgs.gov/obis-usa/
05838ff6-e7e4-4d9b-97ee-789f554ee451	Pratiwi R.; Vincx M.; Fundamental and Applied Marine Ecology Post Graduate Program (FAME). VUB; Marine Biology Section, Zoology Institute. Ugent: Belgium; (2016): Community structure and seasonal fluctuation of macrobenthos in a Ceriops tagal mangrove sediment at Gazi Bay in 1992 and 1993. (http://www.vliz.be/en/imis?module=dataset&amp;dasid=5404) https://dx.doi.org/10.14284/155
77b8d6e2-7bec-4adf-a3ca-aa10a439e074	Pilcher N. 2021. Identification of Important Turtle Areas for green turtles in the Sulu Sulawesi Marine Ecoregion. Data downloaded from OBIS-SEAMAP (http://seamap.env.duke.edu/dataset/1300) on yyyy-mm-dd originated from Satellite Tracking and Analysis Tool (STAT; http://www.seaturtle.org/tracking/index.shtml?project_id=1114).
fd17342f-b6bb-4294-b0b1-5495f4fcf25c	Salini J (2023): Incidental sea snake and turtle bycatch records from the RV Southern Surveyor voyage SS199510, Gulf of Carpentaria, Australia (Nov 1995). v1.3. CSIRO National Collections and Marine Infrastructure (NCMI) Information and Data Centre (IDC). Dataset/Occurrence. https://www.marine.csiro.au/ipt/resource?r=csiro_ss199510_reptile&amp;v=1.3
057208a1-7eb2-4ea2-b3d9-988605e12229	Gopal A (2020): New records of Prionospio (Annelida: Polychaeta) collected from Andaman and Nicobar archipelago during 2009-2011. v1.0. Indian Ocean Biodiversity Information System (IndOBIS).
e87af9fb-c8ab-4786-b1df-9ccec338d737	Jaquemet, S. 2011. Foraging habitats of the seabird community of Europa Island (Mozambique Channel). Data downloaded from OBIS-SEAMAP (http://seamap.env.duke.edu/dataset/691) on yyyy-mm-dd.
471a8de8-80f8-43f9-9443-88a45712feba	Ramirez-Llodra, E., Blanco, 2005. ChEssBase: an online information system on biodiversity and biogeography of deep-sea fauna from chemosynthetic ecosystems. Version 2. World Wide Web electronic publications, http://www.noc.soton.ac.uk/chess/database/db_home.php
61c584dc-c8d4-4f3a-9122-fbaec9562707	Vestbo, Stine; Obst, Matthias; Quevedo Fernandez, Francisco; Intanai, Itsara; Funch, Peter; (2017): Horseshoe crab distribution records from East America and Asia https://dx.doi.org/10.14284/293
9dfaef79-f9ac-4866-9718-6bd6a76f28ae	Ingleby S (2023): Australian Museum Mammalogy Collection - marine records. v1.9. CSIRO National Collections and Marine Infrastructure (NCMI) Information and Data Centre (IDC). Dataset/Occurrence. https://www.marine.csiro.au/ipt/resource?r=ala_co80&amp;v=1.9
50c99884-c1d7-4404-ade7-60b84acb5b46	Luschi P. 2021. Loggerheads in the Adriatic Sea. Data downloaded from OBIS-SEAMAP (http://seamap.env.duke.edu/dataset/980) on yyyy-mm-dd originated from Satellite Tracking and Analysis Tool (STAT; http://www.seaturtle.org/tracking/index.shtml?project_id=51).
b0c357b0-a72e-4c9c-81a4-9975a89d3fe0	Sudhanshu Dixit (2020): Distribution of Polyclads from Lakshadweep Islands, Indian Ocean Biodiversity Information System (IndOBIS).
a0d5f629-c546-4126-95b8-14d8bc831d20	Bailey-Matthews National Shell Museum (BMSM)
98f8ef97-d914-4baa-bfd8-6299422d0d40	Chandrasekar K (2019): Marine Mammals distribution data from the Eastern Arabian Sea. IndOBIS - Centre for Marine Living Resources &amp; Ecology (CMLRE)
88c9a4f5-0c51-4cdf-8734-77d3d6aa934f	Dally G (2023): Museum and Art Gallery of the Northern Territory Bird Collection - Marine records. v1.10. CSIRO National Collections and Marine Infrastructure (NCMI) Information and Data Centre (IDC). Dataset/Occurrence. https://www.marine.csiro.au/ipt/resource?r=magnt_marine_ornithology&amp;v=1.10
f9901fb0-739d-49d4-a2ff-2a490ddf0809	Edgar, G. (2000, updated 2018) The Ecology and Biogeography of Heard Island Marine Benthos
0e71ca84-b6a7-4417-a39f-7428e80c33db	Alerstam T, Bäckman J, Grönroos J, Olofsson P, Strandberg R. Hypotheses and tracking results about the longest migration: The case of the arctic tern. Ecol Evol. 2019;9:9511–9531. https ://doi.org/10.1002/ece3.5459
6b40c0b6-0df1-4fea-a2f3-742926ecba0b	(2022): Zooplankton data from voyages of the research vessel Warreen, South East Australia (1938-1942). v1.1. CSIRO National Collections and Marine Infrastructure (NCMI) Information and Data Centre (IDC). Dataset/Occurrence. https://www.marine.csiro.au/ipt/resource?r=warreen_zooplankton&amp;v=1.1
f3316d34-fbbd-4c9a-9c1b-382a1d9877d3	Egevang, C. 2012. Tracking of Arctic tern migrations 2007-2008. Data downloaded from OBIS-SEAMAP (http://seamap.env.duke.edu/dataset/705) on yyyy-mm-dd.
88cd0153-6700-46e1-9f38-0c725c76c461	de Boer, M.N. 2000. A note on cetacean observations in the Indian Ocean Sanctuary and the South China Sea, Mauritius to the Philippines, April 1999. Journal of Cetacean Research and Management. 2(3):197-199.
e39eff49-8eca-401d-830a-6744cbd3ef1d	Australian Institute of Marine Science (AIMS). 2009, Reef corals of Cocos (Keeling) Islands, north-western Australia (Australian Indian Ocean Territory), https://apps.aims.gov.au/metadata/view/7ba2caf9-0dfb-4a23-9c38-eaf9c77c9621, accessed dd-mon-yyyy
d90281b7-cce9-49a1-b27a-1226a90b6777	Minton, G. 2011. Distribution of small cetaceans in the nearshore waters of Sarawak, East Malaysia. Data downloaded from OBIS-SEAMAP (http://seamap.env.duke.edu/dataset/744) on yyyy-mm-dd.
e3ce094e-9d34-4df4-bbf3-21d1151011cb	McInnes, J.C., Alderman, R., Raymond, B., Lea, M-A., Deagle, B., Catry, P., Gras, M., Phillip, R.A., Stanworth, A., Suazo, C., Thompson, D., Weimerskirch, H., Gras. M., and Jarman, S.N. 2017 High occurrence of jellyfish predation by black-browed and Campbell albatross identified by DNA metabarcoding. Molecular Ecology.
8d59cdce-1791-417d-abbc-400de4cc63ec	Eberdong J. 2022. Palau Marine Turtle Conservation and Monitoring Program. Data downloaded from OBIS-SEAMAP (http://seamap.env.duke.edu/dataset/381) on yyyy-mm-dd originated from Satellite Tracking and Analysis Tool (STAT; http://www.seaturtle.org/tracking/index.shtml?project_id=188).
5a0f9397-f785-41af-9ad0-8cd288b84d18	Barrett N (2023): NERP Marine Biodiversity Hub, Theme 1 - Tasman Fracture Commonwealth Marine Reserve Pilot Study - Lobster Potting Component. v1.11. CSIRO National Collections and Marine Infrastructure (NCMI) Information and Data Centre (IDC). Dataset/Occurrence. https://www.marine.csiro.au/ipt/resource?r=nesp_tasfracture_cmr_lobpotting&amp;v=1.11
4b1671ae-b01e-4754-adf7-e525dc6144a6	Schüller, M. 2010. SO-Polylist - a summary of Southern Ocean polychaete records.
00270451-7b60-4a6d-9741-dd102a6c5f3c	See metadata record http://data.aad.gov.au/aadc/metadata/metadata_redirect.cfm?md=AMD/AU/fauna_2
7ca781bf-163f-4202-86ea-cb9a243d878a	See metadata record See Metadata record for details http://data.aad.gov.au/metadata/records/ASAC_915_2253
2741dff2-017c-4d2d-8e3a-b04fc06619b9	Bax N (2023): Habitat and fisheries production in the south east fishery ecosystem - Zooplankton records from three Southern Surveyor voyages, shelf waters, South East Australia (1994-1996). v1.11. CSIRO National Collections and Marine Infrastructure (NCMI) Information and Data Centre (IDC). Dataset/Samplingevent. https://www.marine.csiro.au/ipt/resource?r=csiro_se_aus_zooplankton&amp;v=1.11
23ba1623-a8c1-4bde-b3b0-912aa5cca885	Benavides Serrato M, Borrero Pérez GH, Merchán Cepeda A, Campos Campos NH (2018): Caracterización de la epifauna y macrobentos (0-800 m) de Isla Cayo Serranilla y Áreas aledañas: Equinodermos primera fase 2017. v1. Universidad Nacional de Colombia. Dataset/Occurrence. https://ipt.biodiversidad.co/sibm/resource?r=serranilla2017&amp;v=1.0
284af94c-a92e-4ccd-8578-3295992a1123	Williams SM, Holmes BJ, Tracey SR, Pepperell JG, Domeier ML, Bennett MB. 2017 Environmental influences and ontogenetic differences in vertical habitat use of black marlin (Istiompax indica) in the southwestern Pacific. R. Soc. open sci. 4: 170694. http://dx.doi.org/10.1098/rsos.170694
61a9e01c-65ed-47e7-9f15-54335f9b75b1	CM Kemper, JF Middleton &amp; PD van Ruth (2013) Association between pygmy right whales (Caperea marginata) and areas of high marine productivity off Australia and New Zealand, New Zealand Journal of Zoology, 40:2, 102-128, DOI: 10.1080/03014223.2012.707662
ac6789a8-aef9-4642-b67a-d4ffb25e8245	NA
562af5fe-eb3e-451a-8c1b-fc8165f76da2	Ying-Chi Chan, T. Lee Tibbitts, Dmitry Dorofeev, Chris J. Hassell and Theunis Piersma (2022) Hidden in plain sight: migration routes of the elusive Anadyr bar-tailed godwit revealed by satellite tracking. Journal of Avian Biology 2022: e02988. doi:10.1111/jav.02988
4d69d344-5038-4338-abfc-058b96385655	NA
66595f23-6900-4659-bbe1-dfdf2a88fceb	Mokhtar A F, Mohd Azmi Ramasamy A, Idris I (2023). Mollusca Collections from the South China Sea Repository and Reference Centre (RRC), Institute of Oceanography and Environment (INOS), Universiti Malaysia Terengganu (UMT). Version 1.1. Institute of Oceanography and Environment (INOS). Occurrence dataset. https://ipt.iobis.org/obis-malaysia/resource?r=umt_rrc_inos_mollusca_collections&amp;v=1.1
46ebed24-de7e-496a-beb2-f97ccfbd6aa5	Cite data as: Department of Water, Government of Western Australia (2013). WA Seagrass Synthesis 2013. Department of Water, Government of Western Australia. Data accessed at http://metadata.imas.utas.edu.au/geonetwork/srv/en/meta data.show?uuid= a1a2d181-d453-43e1-ae2e-627ec2a9bd1e on (access date). The data described in this record are the intellectual property of The Western Australian Governme…
2606c5cb-b926-4c71-be6c-828002941804	See Metadata record http://data.aad.gov.au/aadc/metadata/metadata_redirect.cfm?md=AMD/AU/Heard_Island_Report_1987_1988 Contact Data Centre for details.
f908d978-1400-446a-8cf0-6784b52b0247	Wilson K (2023): Seabird observations from the Australasian Antarctic Expedition (AAE) 2013-2014. v1.5. CSIRO National Collections and Marine Infrastructure (NCMI) Information and Data Centre (IDC). Dataset/Occurrence. https://www.marine.csiro.au/ipt/resource?r=aae_201314_wov&amp;v=1.5
9b086769-d1c5-4492-b4a3-008d6519682b	Pendoley K. 2021. Barrow Island Flatback Turtle Tracking 2011-2012. Data downloaded from OBIS-SEAMAP (http://seamap.env.duke.edu/dataset/1432) on yyyy-mm-dd originated from Satellite Tracking and Analysis Tool (STAT; http://www.seaturtle.org/tracking/index.shtml?project_id=695).
ff8b7809-41bc-40ad-8160-0e33862817a0	TELDAP, Biodiversity Research Museum, Academia Sinica, Taiwan (accessed through GBIF data portal, http://data.gbif.org/datasets/resource/9093, yyyy-mm-dd)
6c87f945-f8ca-41ff-ae3b-b6b64aa8566f	Bollen A.; Polk P.; Faculteit Wetenschappen; Laboratorium voor Ecologie en Systematiek. VUB: Belgium; (2016): Zooplankton and phytoplankton densities in the oyster farms of Gazi Creek (Kenya) sampled in October 1992. (http://www.vliz.be/en/imis?module=dataset&amp;dasid=5396) https://dx.doi.org/10.14284/149
81259676-a365-4407-ba2d-676bd689526b	The data described in this record are the intellectual property of the University of Tasmania through the Tasmanian Aquaculture and Fisheries Institute.
777e539e-abf1-4e6d-afa1-9b8452c739da	Pillans R. 2021. Ningaloo Outlook Whale Shark tracking. Data downloaded from OBIS-SEAMAP (http://seamap.env.duke.edu/dataset/1296) on yyyy-mm-dd originated from Satellite Tracking and Analysis Tool (STAT; http://www.seaturtle.org/tracking/index.shtml?project_id=1112).
ffad94ad-662c-45aa-83e6-2475891bbd11	Pilcher N. 2021. Tracking headstarted green turtles from the Maldives. Data downloaded from OBIS-SEAMAP (http://seamap.env.duke.edu/dataset/981) on yyyy-mm-dd originated from Satellite Tracking and Analysis Tool (STAT; http://www.seaturtle.org/tracking/index.shtml?project_id=53).
c0c05803-63d7-434d-b7f6-db638d57ab36	GBIF-Sweden. Fishes of the Gothenburg Natural History Museum. https://doi.org/10.15468/xmrfet
4a058eda-7edc-400b-a5a2-49dc8c193412	McClain CR, Balk MA, Benfield MC, Branch TA, Chen C, Cosgrove J, Dove ADM, Gaskins LC, Helm R, Hochberg FG, Lee FB, Marshall A, McMurray SE, Schanche C, Stone SN, Thaler AD (2015) Data from: Sizing ocean giants: patterns of intraspecific size variation in marine megafauna. Southwestern Pacific OBIS, National Institute of Water and Atmospheric Research (NIWA), Wellington, New Zealand, 4563 records…
64645739-c5d3-48ca-b505-91a3fc7bbc9b	Dally G (2023): Museum and Art Gallery of the Northern Territory Ascidian Collection. v1.10. CSIRO National Collections and Marine Infrastructure (NCMI) Information and Data Centre (IDC). Dataset/Occurrence. https://www.marine.csiro.au/ipt/resource?r=ala_co209&amp;v=1.10
ba239315-1d4f-47aa-a398-5293782012fc	Linares, Cristina; Figuerola, Laura; Gómez-Gras, Daniel; Pagès-Escolà, Marta; Olvera, Àngela, Aubach, Àlex; Amate, Roger; Figuerola, Blanca; Kersting, Diego; Ledoux, Jean-Baptiste; López-Sanz, Àngel; López-Sendino, Paula; Medrano, Alba; Garrabou, Joaquim; (2020); CorMedNet- Distribution and demographic data of habitat-forming invertebrate species from Mediterranean coralligenous assemblages betwe…
c847a122-9aab-4f67-b404-ebbc581fa57a	Nicholls D. 2021. Marion Wanderers. Data downloaded from OBIS-SEAMAP (http://seamap.env.duke.edu/dataset/392) on yyyy-mm-dd originated from Satellite Tracking and Analysis Tool (STAT; http://www.seaturtle.org/tracking/index.shtml?project_id=209).
5a804d4e-7393-46ff-971c-0beceba02086	Maughan, B. and K. Arnold. 2010. UK Royal Navy Marine Mammal Observations. Data downloaded from OBIS-SEAMAP (http://seamap.env.duke.edu/dataset/64) on yyyy-mm-dd.
0d712923-95e4-4ace-8aa2-6da6c10e54ef	Hatch J (2023): Seabird observations by John Hatch on the research vessel RV Franklin from Hobart to Adelaide, Australia (1987). v1.1. CSIRO National Collections and Marine Infrastructure (NCMI) Information and Data Centre (IDC). Dataset/Occurrence. https://www.marine.csiro.au/ipt/resource?r=fr198702_wov&amp;v=1.1
ac6af23f-460b-469e-a29f-7bbd0bb48bf1	A. Atkinson, V. Siegel , E. Pakhomov, P. Rothery (2004): Long-term decline in krill stock and increase in salps within the Southern Ocean. Nature 432: 100-103
6a7a7052-f4f5-43a0-9853-29754300a8d2	Kovach C (2023): South Australian Museum Herpetology Collection - marine records. v1.8. CSIRO National Collections and Marine Infrastructure (NCMI) Information and Data Centre (IDC). Dataset/Occurrence. https://www.marine.csiro.au/ipt/resource?r=ala_co125&amp;v=1.8
46d17029-893f-41b9-884e-e5bb791e8423	Voucher Specimen collections of Centre for Marine Living Resources &amp; Ecology (CMLRE), Kochi, India. Version 1.0. IndOBIS, Occurrence dataset. https://ipt.iobis.org/indobis/resource?r=voucher_specimen_collections&amp;v=1.0
4c35bfd7-961d-4bf5-ba5b-067e4f29e1c6	China Ocean Mineral Resources Research and Development Association, (2017). COMRAPMS12017 Env Template zooplankton. Available : DeepData, International Seabed Authority https://data.isa.org.jm/ Accessed: [YYYY-MM-DD].
c5e9a66a-2c61-4103-ac70-cb69f5861f47	Wang, Miao,O'Rorke, Richard,Waite, Anya M.,Beckley, Lynnath E.,Thompson, Peter,Jeffs, Andrew G. (2015) Condition of larvae of western rock lobster (Panulirus cygnus) in cyclonic and anticyclonic eddies of the Leeuwin Current off Western Australia. Marine and Freshwater Research 66 pp1158-. doi:10.1071/MF14121
5df2790c-bb76-4009-a36a-c3483cd8248d	Janetzki H (2023): Queensland Museum Mammals - marine records. v1.7. CSIRO National Collections and Marine Infrastructure (NCMI) Information and Data Centre (IDC). Dataset/Occurrence. https://www.marine.csiro.au/ipt/resource?r=ala_co150&amp;v=1.7
1267c73d-1b36-4518-adbf-279815e770d6	NA
1a9a4e57-5a9d-4dfa-af84-900010f64b79	NA
cdfb6d8d-14d1-4232-aace-35ba00ff9e12	CSIRO - Southern Surveyor voyage SS 01/2000, SE large marine domain and the Great Australian Bight
2ff91d0d-099d-49f0-b5e1-6458a7bea12e	Senckenberg, Collection Copepoda - SMF https://doi.org/10.15468/mnxpzt
838de48c-aa45-4771-971f-1f1796f9bf75	Althaus F (2023): CSIRO, Cruise SS200803, Marine Biological Survey, Great Australian Bight; South Australian and Tasmanian continental slope, 2008. v1.12. CSIRO National Collections and Marine Infrastructure (NCMI) Information and Data Centre (IDC). Dataset/Occurrence. https://www.marine.csiro.au/ipt/resource?r=csiro_ss200803&amp;v=1.12
d4605821-3213-472a-9c45-55878f8ab4e7	NA
a187888d-07b2-4188-997d-aa38b866e480	Schrijvers J.; Okondo J.; Vincx M.; Zoology Institute, Marine Biology Section, University of Gent: Belgium; Kenya Marine and Fisheries Research Institute: Kenya; (2016): Macrobenthos of the mangroves of Gazi Bay (Kenya) sampled in September 1990. (http://www.vliz.be/en/imis?module=dataset&amp;dasid=5413) https://dx.doi.org/10.14284/162
3b950bee-25a8-4d82-84dd-bcdedb26e701	Maghsoudlou A (2020): iran-marine-ray-finnedfishes-1963-70. v1.2. Iranian National Institute for Oceanography and Atmospheric Sciences (PEGO-OBIS node). Dataset/Occurrence. http://217.11.23.22/ipt/resource?r=iran-marine-ray-finnedfishes-1963-70&amp;v=1.2
818b222c-d644-4f3d-afcf-22272853b82c	Antonopoulou M. 2021. Gulf Turtle Tracking Project 2011. Data downloaded from OBIS-SEAMAP (http://seamap.env.duke.edu/dataset/1257) on yyyy-mm-dd originated from Satellite Tracking and Analysis Tool (STAT; http://www.seaturtle.org/tracking/index.shtml?project_id=737).
d1e48f57-5c95-4f2b-80be-fc0550c85bb1	Veit M. 2021. Migration and foraging ecology of Greater Shearwater. Data originated from Satellite Tracking and Analysis Tool (STAT; http://www.seaturtle.org/tracking/index.shtml?project_id=452).
9f7e8ad5-647c-4d38-bcc2-74f8344f793e	Demeulenaere B.; Vincx M.; Fundamental and Applied Marine Ecology Post Graduate Program (FAME). VUB; Marine Biology Section, Zoology Institute. Ugent : Belgium; (2016): Marine phytal Harpacticoida from Kenya with emphasis on seagrass dwelling species. (http://www.vliz.be/en/imis?module=dataset&amp;dasid=4576) https://dx.doi.org/10.14284/105
3297b6db-7039-4a55-bae8-ffbf214e6dca	Appleyard, Sharon; Green, Madeline (2020): Genetic and Genomic data for scalloped hammerheads (Sphyrna lewini). v1. CSIRO. Data Collection. https://doi.org/10.25919/5e5e38f61430b
6a1d743d-5c28-4ec4-9e39-b4c0153235a9	Rees A. 2021. Oman 2006: Loggerhead Turtles of Masirah. Data downloaded from OBIS-SEAMAP (http://seamap.env.duke.edu/dataset/1824) on yyyy-mm-dd originated from Satellite Tracking and Analysis Tool (STAT; http://www.seaturtle.org/tracking/index.shtml?project_id=145).
cc62b9e8-dd4a-4638-8061-b72721568e33	Le Bourg B, Saucède T, Charpentier A, Lepoint G, Gan Y, Michel L N (2022): Stable isotope ratios and elemental contents of C, N and S in benthic organisms sampled during the PROTEKER 5 summer campaign in Kerguelen Islands (2016) - data. v1.4. SCAR - AntOBIS. Dataset/Samplingevent. https://ipt.biodiversity.aq/resource?r=proteker2016-event&amp;v=1.4
9db24ef5-0c19-4a5b-82a7-be3a31dec4b8	The Plankton Society of Japan, The Japanese Association of Benthology (2018) Plankton&amp;BenthosResearch at http://www.godac.jamstec.go.jp/bismal/e/PlanktonBenthosResearch. Accessed on yyyy-mm-dd.
65ea0c83-0824-48d4-99ac-6b9f755b11e0	Currie, D; Sorokin, Shirley J (2011): A preliminary assessment of the deepwater benthic communities of the Great Australian Bight Marine Park. Report to the South Australian Department of Environment and Natural Resources and the Commonwealth Department of Sustainability, Environment, Water, Populations and Communities, SARDI Aquatic Sciences Publication, Adelaide, F2011/000526-1 Access at https:…
d6c9c8a2-af55-4b86-949d-970d1daf1bb1	Dr. Rajeeshkumar (2020): Occurrence data from 11th Southern Ocean Expedition-India. IndOBIS-Centre for Marine Living Resources &amp; Ecology (CMLRE).
afcb0d1d-36e2-43d8-a551-4c81fc0b4ee9	Pendoley K. 2021. All Flatbacks. Data downloaded from OBIS-SEAMAP (http://seamap.env.duke.edu/dataset/556) on yyyy-mm-dd originated from Satellite Tracking and Analysis Tool (STAT; http://www.seaturtle.org/tracking/index.shtml?project_id=276).
987a35d0-a3f3-4050-b8c4-de99b01d8eb6	Ericson G (2023): Australian Institute of Marine Science - Bioresources Library. v1.10. CSIRO National Collections and Marine Infrastructure (NCMI) Information and Data Centre (IDC). Dataset/Occurrence. https://www.marine.csiro.au/ipt/resource?r=aims_biotech&amp;v=1.10
e98b16d9-f8d3-4625-ba58-e19368dc6bb0	Maghsoudlou A (2020): makran-chabahar-benthos. v1.1. Iranian National Institute for Oceanography and Atmospheric Sciences (PEGO-OBIS node). Dataset/Occurrence. http://217.11.23.22/ipt/resource?r=makran-chabahar-benthos&amp;v=1.1
f415cf1b-30b1-48d6-b15f-1b97bc462c8e	Goldsworthy S. 2021. South Australia's Sea Lions as Ocean Observers. Data downloaded from OBIS-SEAMAP (http://seamap.env.duke.edu/dataset/448) on yyyy-mm-dd originated from Satellite Tracking and Analysis Tool (STAT; http://www.seaturtle.org/tracking/index.shtml?project_id=274).
43ccce83-1c48-42ee-8d44-cc84175f635c	Van Hout T.; Daro N.; Laboratorium voor Ecologie en Systematiek; Vakgroep Biologie; Faculteit Wetenschappen. Vrije Universiteit Brussel: Belgium; (2016): Abundance of Echinothrix diadema and its substrate coverage in the Mombasa Marine National Park and Reserve (Kenya) in September-October 1997. (http://www.vliz.be/en/imis?module=dataset&amp;dasid=4511) https://dx.doi.org/10.14284/89
5854c350-c259-4ed7-af6c-067df8062725	Okemwa E.N.; Kenya Marine and Fisheries Research Institute: Kenya; (2016): Zooplankton respiration data from Fort Jesus and measurements of dry weight and length of copepods collected at Tudor Creek between August 1985 and June 1986. (http://www.vliz.be/en/imis?module=dataset&amp;dasid=5423) https://dx.doi.org/10.14284/172
96ffebcf-1d28-4ba0-bd4d-258f1bfe8d31	Ruwa R.K.; Kenya Marine and Fisheries Research Institute: Kenya; (2016): Faunal species composition of brackish water crabs at Gazi, Kanamai, Bamburi and Mkomani (Kenya). (http://www.vliz.be/en/imis?module=dataset&amp;dasid=5421) https://dx.doi.org/10.14284/168
f61ec56a-9295-4224-9f70-67a058837ed5	Kuberan, G (2019) Combinatorial identification of deep sea caridean shrimp (Decapoda: Caridea) from southern coast of India. Doctoral thesis, ICAR- Central Marine Fisheries Research Institute.
d092651c-d9b4-4583-a6c0-78e98a1dfbec	Muurmans M. 2021. Satellite tracking project, Pulau Banyak, Aceh, Sumatra, Indonesia. Data downloaded from OBIS-SEAMAP (http://seamap.env.duke.edu/dataset/653) on yyyy-mm-dd originated from Satellite Tracking and Analysis Tool (STAT; http://www.seaturtle.org/tracking/index.shtml?project_id=518).
e65c5f32-f277-44fd-a441-f4ba1801e874	Hindell, M. and Lea, M.A. (2008, updated 2017) Winter Foraging Locations Of Southern Ocean Predators - sub-Antarctic islands - CAASM Metadata (https://data.aad.gov.au/aadc/metadata/metadata_redirect.cfm?md=/AMD/AU/ASAC_2940)
1f5c0d6a-4018-470d-b6ca-53761e7a98cc	FORV Sagar Sampada Cruise 334-Leg II datasets (Andaman &amp; Nicobar Islands): Indian Ocean Biodiversity Information System (IndOBIS).
b4267a99-85f8-4e1e-9fea-fbc4ed5b797b	Vanden Berghe E.; Joseck D.M.; Zoology Department. University of Nairobi: Kenya; (2016): Ecomorphology of the mangrove oyster Crassostrea cucullata in a mangrove swamp in Gazi (Kenya) in May 1991. (http://www.vliz.be/en/imis?module=dataset&amp;dasid=4505) https://dx.doi.org/10.14284/86
3c3f44b4-5fec-48c6-9f0a-d4329d1cc0fd	MGnify (2020). Marine metagenomes from the bioGEOTRACES project. Sampling event dataset https://doi.org/10.15468/oifcho accessed via GBIF.org on 2023-09-28
1057a007-c31c-48a3-a6d8-b82450cb93d8	McIntosh RR, Kirkman SP, Thalmann S, Sutherland DR, Mitchell A, Arnould JPY, et al. (2018) Understanding metapopulation trends of the Australian fur seal, with insights for adaptive monitoring. PLoS ONE 13(9): e0200253. https://doi.org /10.1371/journal.pone.0200253
c998748f-0dd0-4c5f-bb7d-1663ce3dacad	Murina G.V. (2013). Zoobenthos data from different sources (collected and extracted from literature), personal archive of G.V. Murina (IBSS). Dataset published in electronic format by IBSS in 2013, consulted via iOBIS on [date].
e8c110c1-0116-4fb3-abcb-58fab68e79c1	NA
7239fcad-39bb-4fe6-84cc-4295cdf08143	De Bont R.; Vincx M.; Vakgroep Biologie; Faculteit Wetenschappen. Universiteit Gent: Belgium; (2016): Counts of isopods sampled at Gazi Bay (Kenya) between 18 and 25 October 1994. (http://www.vliz.be/en/imis?module=dataset&amp;dasid=4502) https://dx.doi.org/10.14284/83
bcd1417a-c05f-4495-8f79-ca6cdb691215	Donnelly D (2024). Aerial surveys of cetaceans in the Zeehan, Apollo and Beagle Australian Marine Parks, Australia (2021-2023). Version 1.7. CSIRO National Collections and Marine Infrastructure (NCMI) Information and Data Centre (IDC). Occurrence dataset. https://www.marine.csiro.au/ipt/resource?r=zeehan_cetecean_survey_2021&amp;v=1.7
8378af97-05e6-4734-bf11-a2f9b2d434f9	Holley D (2023): Historical datasets of dugong (Dugong dugon) observations in the Kimberley region of Western Australia (1985). v1.3. CSIRO National Collections and Marine Infrastructure (NCMI) Information and Data Centre (IDC). Dataset/Occurrence. https://www.marine.csiro.au/ipt/resource?r=historic_dugongs&amp;v=1.3
455e7040-7bac-4d72-ac4e-42f7dbae7b0b	Reid C (2023): Queen Victoria Museum and Art Gallery - Mammals - marine records. v1.7. CSIRO National Collections and Marine Infrastructure (NCMI) Information and Data Centre (IDC). Dataset/Occurrence. https://www.marine.csiro.au/ipt/resource?r=ala_co157&amp;v=1.7
9f81074c-9d95-4f6e-9a4b-6da84b6c80a7	Happywhale. 2024. Happywhale - Omurai''s whale in Indian Ocean. Data downloaded from OBIS-SEAMAP (http://seamap.env.duke.edu/dataset/2153) on yyyy-mm-dd originated from Happywhale.com.
816b26ca-2f49-4d89-ab19-cef288958ebf	Silence J.; Polk P.; Faculteit Wetenschappen; VUB: Belgium; (2015): Macro-and meiobenthos of an Avicennia marina mangrove in Gazi Bay in 1992. (http://www.vliz.be/en/imis?module=dataset&amp;dasid=4574) https://dx.doi.org/10.14284/76
a0aab0e0-797c-4186-b184-804dc79ed934	Shane G (2023): Pelagic fish food web linkages, Queensland, Australia (2003-2005). v1.7. CSIRO National Collections and Marine Infrastructure (NCMI) Information and Data Centre (IDC). Dataset/Occurrence. https://www.marine.csiro.au/ipt/resource?r=csiro_griffiths_pelagic_fish&amp;v=1.7
d815b624-43e6-4e3e-9136-094353e776f8	NA
6403181f-79df-4628-8fd8-8361e7ce8c35	Muthiga N.; Kenya Marine and Fisheries Research Institute: Kenya; (2016): Distribution and abundance of corals along the Kenyan coast. (http://www.vliz.be/en/imis?module=dataset&amp;dasid=5418) https://dx.doi.org/10.14284/166
17c7f44a-dd02-4428-87f2-554d871e7c86	Veit M. 2021. Migration and foraging ecology of Greater Shearwater. Data downloaded from OBIS-SEAMAP (http://seamap.env.duke.edu/dataset/550) on yyyy-mm-dd originated from Satellite Tracking and Analysis Tool (STAT; http://www.seaturtle.org/tracking/index.shtml?project_id=452).
f4b07adc-cd2a-4b82-89d4-acb8155e2115	Chan Y (2023): Location of stopping sites from satellite tracking of 32 Great Knots (Calidris tenuirostris) in the East Asian–Australasian Flyway (EAAF). (2015-2017). v1.1. CSIRO National Collections and Marine Infrastructure (NCMI) Information and Data Centre (IDC). Dataset/Occurrence. https://www.marine.csiro.au/ipt/resource?r=great_knots_eaaf&amp;v=1.1
2dc9bb15-a021-4b16-bfbd-ec05bf4ca57d	Notarbartolo di Sciara G., Kerem D., Smeenk C., Rudolph P., Cesario A., Costa M., Elasar M., Feingold D., Fumagalli M., Goffman O., Hadar N., Mebrathu Y.T., Scheinin A. 2017. Cetaceans of the Red Sea. CMS Technical Series 33. 86p.
7ba62633-cd9b-436b-b70d-14b671235221	Lamberth, S., Du Plessis, J., Cowley, P. yyyy. Goukou Estuary fish tracking. Version # In OBIS Digital Collections. Published by OBIS, Digital http://www.obis.org/. Accessed on - INSERT DATE
2a5084c8-3f7f-4925-a9e8-470940427ce0	N.M. Voronina, Y.A. Rudyakov, B. Vilenkin, SOVIET ANTARCTIC EXPEDITIONS for Zooplankton. Contribution to the SCAR Marine Biodiversity Information Network (SCAR-MarBIN). Available online at http://www.scarmarbin.be
0c9db499-759b-46d8-8989-799f9ff9f235	Blom W, Moriarty A (2018). Auckland Museum NZ Marine Collection. Version 1.11. Auckland War Memorial Museum. Occurrence Dataset https://doi.org/10.15468/plyefd accessed via GBIF.org on 2018-01-15.
d640fc44-0c1d-4abf-bf4a-76e7d4897f8f	Rodriguez J. 2021. Gulf Green Turtle Project 2016-2019 Deployments 2016. Data downloaded from OBIS-SEAMAP (http://seamap.env.duke.edu/dataset/2078) on yyyy-mm-dd originated from Satellite Tracking and Analysis Tool (STAT; http://www.seaturtle.org/tracking/index.shtml?project_id=1329).
22895f2d-4913-42b9-bce2-213dab1fc8cf	Strzelecki, J., Feng, M., Berry, O., Zhong, L., Keesing, J., Fairclough, D., Pearce, A., Slawinski, D., Mortimer, N. (2013). Location and transport of early life stages of West Australian Dhufish, Glaucosoma hebraicum. FRDC report 2011/016
3167d822-f335-4a69-9361-f2b575691226	Peter D. Shaughnessy, Catherine M. Kemper, David Stemmer and Jane McKenzie (2014) Records of vagrant fur seals (family Otariidae) in South Australia. Australian Mammalogy, 2014, 36, 154-168 doi:10.1071/AM13038 and Peter D. Shaughnessy, Catherine M. Kemper, David Stemmer and Jane McKenzie (2014) Records of vagrant fur seals (family Otariidae) in South Australia. Australian Mammalogy, 2014, 36, 154…
b6d2d3f2-01b5-4901-a657-beaf9e2d5c7d	Gupta S, Dubey S K, Trivedi R K, Chand B K, Banerjee S, Earl C (2023). Indigenous ornamental freshwater ichthyofauna of the Sundarban Biosphere Reserve, India: status and prospects: Fishes Checklist. Version 2.0. OBIS Secretariat. Occurrence dataset. https://doi.org/10.25607/xxwkfw
9b7abffc-cdc6-41cb-b8b8-3da22355a64a	Petryashov. V.V. 2007. Biogeographical division of Antarctic and Subantarctic by Mysid (Crustacea: Mysidacea) fauna. Russian Journal of Marine Biology 33(1): 1-16
eafec904-8060-45a1-afe7-620214d22289	Bradshaw P. 2021. North Cyprus 2015 - Green Turtles. Data downloaded from OBIS-SEAMAP (http://seamap.env.duke.edu/dataset/1294) on yyyy-mm-dd originated from Satellite Tracking and Analysis Tool (STAT; http://www.seaturtle.org/tracking/index.shtml?project_id=1107).
8ba043fd-a7c5-4562-a56b-dc1225d03937	NA
5cee0d88-c2bd-47fe-9a02-5e1a34af8fb3	MNRJ(2015) Coleção de Cnidaria do Museu Nacional da Universidade Federal do Rio de Janeiro (Hexacorallia e Octocorallia), 7679 registros (atualizado em 15/12/2016).
d94cf346-7aa9-466c-8b21-6a435e634897	Dunlop JN and Greenwell CN (2022) A long tern view: distribution of small terns (Sternula)in Western Australia and implications for their conservation Pacific Conservation Biology doi:10.1071/PC22016
a4bb1978-5aa4-4fd2-b8f3-ffc19b6467dc	Boisseau, O. 2014. Visual sightings from Song of the Whale 1993-2013. Data downloaded from OBIS-SEAMAP (http://seamap.env.duke.edu/dataset/1158) on yyyy-mm-dd.
eee81b0b-6b72-4963-9f43-ff1631bbfea3	Australian Institute of Marine Science (AIMS). 2015, Surveys of reef-building coral communities, benthic cover and environmental factors on nearshore reefs of the Great Barrier Reef, https://apps.aims.gov.au/metadata/view/3e5b9330-013b-11dd-ac8e-00008a07204e, accessed dd-MMM-yyyy
a9e4f771-6674-42c7-a5bc-05a26b8aee32	Center I. 2021. Israel Sea Turtle Tracking Project 2008: Loggerhead &amp; Green Turtles. Data downloaded from OBIS-SEAMAP (http://seamap.env.duke.edu/dataset/1964) on yyyy-mm-dd originated from Satellite Tracking and Analysis Tool (STAT; http://www.seaturtle.org/tracking/index.shtml?project_id=303).
2e097918-8f88-4515-aeeb-6d51f805509c	Ratha I. 2021. Green Sea Turtles Tracking in Sukamade, Meru Betiri National Park-East Java. Data downloaded from OBIS-SEAMAP (http://seamap.env.duke.edu/dataset/449) on yyyy-mm-dd originated from Satellite Tracking and Analysis Tool (STAT; http://www.seaturtle.org/tracking/index.shtml?project_id=275).
51f57261-07bc-4c26-8b1e-a63f7202c049	Baverstock W. 2021. Dubai Turtle Rehabilitation Project. Data downloaded from OBIS-SEAMAP (http://seamap.env.duke.edu/dataset/802) on yyyy-mm-dd originated from Satellite Tracking and Analysis Tool (STAT; http://www.seaturtle.org/tracking/index.shtml?project_id=687).
602bfc11-b931-4cdd-92a4-983205839adb	Senckenberg, Collection Porifera SMF https://doi.org/10.15468/kvr2go
e835c407-7c5a-445c-9e5a-d130e5ea2fd1	Pendoley K. 2021. Cemetery Beach Port Hedland Flatback Tracking Project 2011-2012. Data downloaded from OBIS-SEAMAP (http://seamap.env.duke.edu/dataset/1430) on yyyy-mm-dd originated from Satellite Tracking and Analysis Tool (STAT; http://www.seaturtle.org/tracking/index.shtml?project_id=685).
b695804a-2c12-4b7f-ba1b-4c2d2f6adb4c	Adlard R (2023): Queensland Museum Protozoans - marine records. v1.8. CSIRO National Collections and Marine Infrastructure (NCMI) Information and Data Centre (IDC). Dataset/Occurrence. https://www.marine.csiro.au/ipt/resource?r=ala_co143&amp;v=1.8
5bf31864-f4f6-4986-a2c5-1a0e5e9d9e26	Institute of Marine Sciences (ICM-CSIC): Colección de referencia de otolitos, Instituto de Ciencias del Mar-CSIC. Accessed via http://www.gbif.org/dataset/e95d0010-b3f1-11de-82f8-b8a03c50a862 on yyyy-mm-dd https://doi.org/10.15468/wdwxid
3414e5d2-0f2c-4f89-a50b-1aab835fa863	Broderick A. 2021. Northern Cyprus 2009. Data originated from Satellite Tracking and Analysis Tool (STAT; http://www.seaturtle.org/tracking/index.shtml?project_id=397).
d2e894a3-b5df-4c2a-a845-dcfd57192593	Mauritius Oceanography Institute (2013) Assessment of marine living resources – marine commercial fish http://www.mdgdb.com
a86b3849-dc24-4058-a8a6-7b6fd55a0151	Semal, P. (2020) Royal Belgian Institute of Natural Sciences Pisces collection
c29f206f-9fd5-451c-b534-251c6238e7bb	Keesing, John; Webber, Bruce L.; Hardiman, Lauren. Ashmore Reef Marine Park Environmental Assessment. Perth, Western Australia: CSIRO; 2021. csiro:EP2021-0674. https://doi.org/10.25919/dgzt-t965
68e2bb5f-bb60-402d-b25f-7d5829cc9d2e	NA
88a47778-0926-4dd3-918c-4def981f6022	NA
9e54f6cc-c9a3-44cb-8b67-f2fcad6b5ccd	Nimbs, M.J., Larkin, M., Davis, T.R. et al. Southern range extensions for twelve heterobranch sea slugs (Gastropoda: Heterobranchia) on the eastern coast of Australia. Mar Biodivers Rec 9, 27 (2016). https://doi.org/10.1186/s41200-016-0027-4
0e4e4700-5e70-48b1-b100-d6b05888dfa9	citation is at record level - details at https://collections.ala.org.au/public/show/dr836
16e98c5b-7e56-4bd9-9772-9b790112e9ea	Peel, David; Smith, Joshua; Childerhouse, Simon (2018): Historic Vessel Strikes with Whales in Australian Waters. v1. CSIRO. Data Collection. https://doi.org/10.25919/5be5086a6fda1
f8bc2208-3ebe-4ecb-83bb-0617e5da4465	A. Atkinson, V. Siegel , E. Pakhomov, P. Rothery (2004): Long-term decline in krill stock and increase in salps within the Southern Ocean. Nature 432: 100-103
7e62bacc-f035-4de3-8c4c-d6c872999fa2	Vanderklift M. 2021. Bardi Jawi turtle tagging and tracking. Data downloaded from OBIS-SEAMAP (http://seamap.env.duke.edu/dataset/1267) on yyyy-mm-dd originated from Satellite Tracking and Analysis Tool (STAT; http://www.seaturtle.org/tracking/index.shtml?project_id=1091).
462ec0a0-df35-4016-9c39-e2ce3c2bfeec	Rodriguez J. 2021. Gulf Green Turtle Project 2016-2019 Deployments 2018. Data downloaded from OBIS-SEAMAP (http://seamap.env.duke.edu/dataset/2074) on yyyy-mm-dd originated from Satellite Tracking and Analysis Tool (STAT; http://www.seaturtle.org/tracking/index.shtml?project_id=1199).
48202606-f758-4974-ab2b-57aa154190e3	NA
6495ab12-003e-4b62-a13a-45c9ab5e3811	Carlile N (2023): RV Investigator Voyage IN2016_T02 Seabird Observations, Australia (2016). v1.14. CSIRO National Collections and Marine Infrastructure (NCMI) Information and Data Centre (IDC). Dataset/Occurrence. https://www.marine.csiro.au/ipt/resource?r=in2016_t02_wov&amp;v=1.14
df25ba8b-a22c-4f54-b145-76f2aa3b0341	Indian Ocean Biodiversity Information System (IndOBIS)- Distribution records of marine organisms from the Indian Ocean.
39b93828-0807-4511-be78-7ef5939c3001	Tucker S. 2021. Chennai India, olive ridley tracking. Data downloaded from OBIS-SEAMAP (http://seamap.env.duke.edu/dataset/575) on yyyy-mm-dd originated from Satellite Tracking and Analysis Tool (STAT; http://www.seaturtle.org/tracking/index.shtml?project_id=477).
df3a0685-7654-4a5d-ad0a-34ff28e72a18	Aubrey Strydom . 2021. Western Australian Loggerheads - South Muiron Is 2015-2016. Data downloaded from OBIS-SEAMAP (http://seamap.env.duke.edu/dataset/1368) on yyyy-mm-dd originated from Satellite Tracking and Analysis Tool (STAT; http://www.seaturtle.org/tracking/index.shtml?project_id=1176).
fb60e358-5e3e-4d77-b949-eca2cbda575d	Azzolin, M. - Gaia Research Institute Onlus, Italy (2020): Ionian Sea mega-fauna monitoring employing a sailing vessel along random tracks from 2008 to 2018
f6dc0532-feec-48db-952c-0d0f5b0fb215	NA
a8c9f694-bb07-451d-9ac0-c8d6b3119c1b	Daly, R. yyyy. Ponta do Ouro zambezi shark tracking. Version # In OBIS Digital Collections. Published by OBIS, Digital http://www.obis.org/. Accessed on - INSERT DATE
471d3cf0-5c70-4355-9906-19a92774257c	Bevilaqua A (2023): Marine fauna sightings within Australian marine parks during surveys by the company BMT, Western Australia (2019). v1.12. CSIRO National Collections and Marine Infrastructure (NCMI) Information and Data Centre (IDC). Dataset/Occurrence. https://www.marine.csiro.au/ipt/resource?r=bmt_mfo&amp;v=1.12
747833df-5664-4e4b-ab70-9b5ba2986f09	Vermin W.; Coomans A.; Vakgroep Biologie; Faculteit Wetenschappen. Universiteit Gent: Belgium; (2016): Typhloplanoida from the southern hemisphere (Zanzibar, Kenya, Kerguelen, Australia and Weddell Sea). (http://www.vliz.be/en/imis?module=dataset&amp;dasid=4510) https://dx.doi.org/10.14284/93
42da0536-9855-4bb8-b76a-c8bd4b66436c	Hamann x. 2021. Flatback tracking from Warul Kawa - Torres Strait 2014. Data downloaded from OBIS-SEAMAP (http://seamap.env.duke.edu/dataset/1130) on yyyy-mm-dd originated from Satellite Tracking and Analysis Tool (STAT; http://www.seaturtle.org/tracking/index.shtml?project_id=976).
379ebd9e-e257-43f9-b8cf-88e133eb57de	Bouchet P (2023): Occurrence and distribution of marine wildlife in the Bremer Bay region, Western Australia, Australia (2017). v1.7. CSIRO National Collections and Marine Infrastructure (NCMI) Information and Data Centre (IDC). Dataset/Occurrence. https://www.marine.csiro.au/ipt/resource?r=nesp_ep2_bremer&amp;v=1.7
ab514637-a4ea-40b3-80a1-356a079e34f0	Gill, P. 2015. Blue Whale Study aerial surveys, southern Australia, 2007-2012. Data downloaded from OBIS-SEAMAP (http://seamap.env.duke.edu/dataset/1281) on yyyy-mm-dd.
fba3763c-6382-4a72-8f61-cb6b292bfb34	West L. 2021. Movement patterns of nesting green turtles in Tanzania. Data downloaded from OBIS-SEAMAP (http://seamap.env.duke.edu/dataset/1003) on yyyy-mm-dd originated from Satellite Tracking and Analysis Tool (STAT; http://www.seaturtle.org/tracking/index.shtml?project_id=918).
3db646e3-ca43-4496-8bb2-15803fb140b4	Hill N A, Foster S D, Duhamel G, Welsford D, Koubbi P, Johnson C R, Earl C (2023). Model-based mapping of assemblages for ecology and conservation management: A case study of demersal fish on the Kerguelen Plateau. Version 2.0. OBIS Secretariat. Occurrence dataset. https://doi.org/10.25607/y6v0zw
d62def44-a09a-4327-9e75-0f53615b276a	Fernandes L F L, Joyeux J, Bastos K V, Earl C (2023). speciesLink: CIUFES - Ichthyological Collection of the Federal University of Espírito Santo. Version 2.2. OBIS Secretariat. Occurrence dataset. https://doi.org/10.25607/s1dwgs
9362fac0-8252-4afe-9855-822113401709	Happywhale. 2021. Happywhale - Spinner Dolphin in Indian Ocean. Data downloaded from OBIS-SEAMAP (http://seamap.env.duke.edu/dataset/2015) on yyyy-mm-dd originated from Happywhale.com.
ede28193-f60c-45d0-bc17-6a71fcdb3d42	Okemwa E.N.; Revis N.; Kenya Marine and Fisheries Research Institute: Kenya; Laboratory of Ecology, Faculty of Science, Free University of Brussels: Belgium; (2016): Planktonic copepods from coastal and inshore waters of Tudor Creek, Mombasa (December 1984-March 1985). (http://www.vliz.be/en/imis?module=dataset&amp;dasid=5422) https://dx.doi.org/10.14284/171
db7e5bbe-3e2a-42f0-8ba1-79984858fde2	Kessing J (2023): West Australian Marine Science Institute (WAMSI) Node 1.1.3 - Marmion Benthic Survey 2007 (Southern Surveyor voyage SS200704), Australia. v1.11. CSIRO National Collections and Marine Infrastructure (NCMI) Information and Data Centre (IDC). Dataset/Samplingevent. https://www.marine.csiro.au/ipt/resource?r=csiro_ss200704&amp;v=1.11
01c220e5-fe9a-4412-b3d8-609c41aa69fa	Lunina AA, Vereshchaka AL (2014). Data from: Distribution of Hydrothermal Alvinocaridid Shrimps: Effect of Geomorphology and Specialization to Extreme Biotopes. Southwestern Pacific OBIS, National Institute of Water and Atmospheric Research (NIWA), Wellington, New Zealand, 13 records, Online http://nzobisipt.niwa.co.nz/resource.do?r=bythograeidae released on June 20, 2015.
6aba8c7d-3f1c-4676-ad08-a6604b58c9c8	Roa Cataño L M, Londoño Mesa M H (2023): Anélidos depositados en la Colección Estuarina y Marina, Universidad de Antioquia - CEMUA. v1.1. Universidad de Antioquia. Dataset/Occurrence. https://doi.org/10.15472/0lcjx9
e99a1d29-2986-4b7f-9769-e9f4a5ba4635	Nafpaktitis B, Robertson D, Paxton J (2021): Four species of the lanternfish genus Diaphus (Myctophidae) from the Indo-Pacific. v1.1. Southwestern Pacific Ocean Biogeographic Information System (OBIS) Node. Dataset/Occurrence. https://nzobisipt.niwa.co.nz/resource?r=indopacific_diaphus&amp;v=1.1
1f6fa8a5-9285-4257-87b0-5ff078a8acf9	Jaya M. 2021. Piai Island Green Sea Turtle Tracking. Data downloaded from OBIS-SEAMAP (http://seamap.env.duke.edu/dataset/413) on yyyy-mm-dd originated from Satellite Tracking and Analysis Tool (STAT; http://www.seaturtle.org/tracking/index.shtml?project_id=223).
c62f9dc2-39ed-4792-b2a3-ccbac59f00d0	Semal, P. (2020) Royal Belgian Institute of Natural Sciences Pisces Collection
a56e8bab-4a0e-44c3-b61c-598234479db6	Gilbert J. 2021. Post Rehabilitation Success Of Marine Turtles. Data downloaded from OBIS-SEAMAP (http://seamap.env.duke.edu/dataset/644) on yyyy-mm-dd originated from Satellite Tracking and Analysis Tool (STAT; http://www.seaturtle.org/tracking/index.shtml?project_id=501).
1e3ba2fc-7d13-4a24-8619-e94b243f9d2d	NA
54b8e280-f0e8-472e-88b2-a4969e39b5c8	Julie A.Trotter, Malcolm T. McCulloch, Juan Pablo D'Olivo, Pete Scott, Nadine Tisnérat-Laborde, Marco Taviani, Paolo Montagna (2022) Deep-water coral records of glacial and recent ocean-atmosphere dynamics from the Perth Canyon in the southeast Indian Ocean. Quaternary Science Advances Volume 6. https://doi.org/10.1016/j.qsa.2022.100052
5f6e6e4c-0e3e-4722-88a7-e3c0590df38a	Coelho, L.O., Colin, S., Berthelot, H., Santangeli, L., Lombard, F., Carsique, M., Dvorak, E., Pierella, J., Vincent, F., Dimier, C., Picheral, M., Searson, S., Kandels-Lewis, S., Tara Oceans Consortium Coordinators, Karsenti, E., Pesant, S., Sunagawa, S., C., Bowler, Bork, P., Pepperkok, R., de Vargas C.,; (2020) Occurrence of Eukaryotes in the size fraction 20-180 micrometres, collected worldwi…
269609a8-58e6-4b58-86af-7d3b5cd44e71	Parker, D., G. Balazs and J. Polovina. 2015. Loggerhead turtle movement off the coast of Taiwan. Data downloaded from OBIS-SEAMAP (http://seamap.env.duke.edu/dataset/1304) on yyyy-mm-dd.
ac7fab45-f7b6-4622-a477-f0a3917ad86f	Rochester, W. A., Moeseneder, C. H., Miller, M. J., Milton, D. A., Fry, G. C., Griffiths, S. P., Pillans, R. D., Rothlisberg, P. C., Bustamante, R. H., Butler, A. J. (2007) The North Marine Region marine bioregional plan: Information and analysis for the regional profile. Final report to the Department of the Environment and Water Resources. CSIRO, Cleveland.
3ae593b5-f9b8-4858-9f5e-cb0343961956	Baverstock W. 2022. Dubai Turtle Rehabilitation Project. Data downloaded from OBIS-SEAMAP (http://seamap.env.duke.edu/dataset/1498) on yyyy-mm-dd originated from Satellite Tracking and Analysis Tool (STAT; http://www.seaturtle.org/tracking/index.shtml?project_id=1275).
ba0a2d40-9df8-4017-9def-c0f6c2beb606	Sadeghsaba, M. 2023. Population estimate and distribution pattern of Indian Ocean humpback dolphin in northwestern Persian Gulf. Data downloaded from OBIS-SEAMAP (https://seamap.env.duke.edu/dataset/2255) on yyyy-mm-dd.
b9a8255c-f6db-4178-b170-eacb1b140354	Happywhale. 2023. Happywhale - Southern right whale in Indian Ocean. Data downloaded from OBIS-SEAMAP (http://seamap.env.duke.edu/dataset/1933) on yyyy-mm-dd originated from Happywhale.com.
4c9552cc-9ba5-4d41-be19-3e397f8bacf1	Happywhale. 2023. Happywhale - Southern right whale in South Atlantic Ocean. Data downloaded from OBIS-SEAMAP (http://seamap.env.duke.edu/dataset/1783) on yyyy-mm-dd originated from Happywhale.com.
4d02cc6d-a5b1-415c-b215-ce220ec4ccea	Sorokin, Shirley J; Ekins, Merrick; Yang, Qi; Cárdenas, Paco (2018): Collection data of Tethya irisae sp. nov. and comparative material. PANGAEA, https://doi.org/10.1594/PANGAEA.894720,
dcd07ef8-094d-4550-bbc5-dfe4860763de	Cheng, I. 2012. Green sea turtle satellite tracking in the Nansha and Penghu Archipelagos 2000-2005. Data downloaded from OBIS-SEAMAP (http://seamap.env.duke.edu/dataset/742) on yyyy-mm-dd.
143984ec-ceaa-4344-bf95-7bbe2fd14c5c	Zbinden J. 2021. Zakynthos 2007: Loggerhead Turtles. Data downloaded from OBIS-SEAMAP (http://seamap.env.duke.edu/dataset/1903) on yyyy-mm-dd originated from Satellite Tracking and Analysis Tool (STAT; http://www.seaturtle.org/tracking/index.shtml?project_id=226).
[truncated: 5,501 more rows]
